# Supplementary material for: Metabolic Profiling of Distinct TP53-Mutant Esophageal Adenocarcinoma Models Reveals Different Bioenergetic Dependencies
Source: Int J Mol Sci. 2025 Jul 17;26(14):6869. doi: 10.3390/ijms26146869 (PMC12295312; doi:10.3390/ijms26146869)
Supplement: Supplementary file 1 [file ijms-26-06869-s001.zip › Supplementary Table S1.xlsx]

## Sheet: Foglio1
	MUT_ID	hg19_Chr17_coordinates	hg38_Chr17_coordinates	ExonIntron	Codon_number	WT_nucleotide	Mutant_nucleotide	Description	c_description	g_description	g_description_GRCh38	Type	Splice_site	CpG_site	Context_coding_3	Mut_rate	WT_codon	Mutant_codon	WT_AA	Mutant_AA	ProtDescription	Mut_rateAA	Effect	Polymorphism	SNPlink	gnomADlink	Domain_function	Residue_function	Hotspot	Structural_motif	SA	AGVGDClass	BayesDel	REVEL	SIFTClass	Polyphen2	WAF1nWT	MDM2nWT	BAXnWT	h1433snWT	AIP1nWT	GADD45nWT	NOXAnWT	P53R2nWT	TransactivationClass	StructureFunctionClass	DNEclass	DNE_LOFclass	EffectGroup3
OE33	1461	7578526	7675208	5-exon	135	G	A	G>A	c.404G>A	g.7578526C>T	g.7675208C>T	G:C>A:T	no	no	T_C	0.1140	TGC	TAC	Cys	Tyr	p.C135Y	0.1140	missense	no	587781991	17-7578526-C-T	DNA binding	Buried	yes	L1/S/H2	0.0000	C65	0.5754	0.9550	Damaging	D	18.0	16.6	12.6	7.4	5.7	3.4	4.6	5.4	non-functional	non-functional	Yes	DNE_LOF	1
FLO1	3802	7577108	7673790	8-exon	277	G	T	G>T	c.830G>T	g.7577108C>A	g.7673790C>A	G:C>T:A	no	no	T_T	0.0590	TGT	TTT	Cys	Phe	p.C277F	0.0590	missense	no	763098116	17-7577108-C-A	DNA binding	DNA binding	yes	L1/S/H2	141000	C65	0.5753	0.9320	Damaging	D	0.5	0.0	0.0	0.0	0.0	0.0	0.0	1.4	non-functional	non-functional	NA	DNE_LOF	1
[truncated: 7 more columns]
