# Supplementary material for: Metabolic Profiling of Distinct TP53-Mutant Esophageal Adenocarcinoma Models Reveals Different Bioenergetic Dependencies
Source: Int J Mol Sci. 2025 Jul 17;26(14):6869. doi: 10.3390/ijms26146869 (PMC12295312; doi:10.3390/ijms26146869)
Supplement: Supplementary file 1 [file ijms-26-06869-s001.zip › Supplementary Table S2.xlsx]

## Sheet: Supplementary Table S2
Gene	Cytoband	(A) TP53	(B) tp53 wt	(A) TP53	(B) tp53 wt	Log2 Ratio	p-Value	q-Value	Higher expression in
CCDC190	1q23.3	2.30	0.32	2.48	0.36	1.98	1.58e-15	6.01e-11	(A) TP53
AKR1C7P	10p15.1	1.53	0.43	1.43	0.32	1.10	1.89e-13	3.59e-9	(A) TP53
LINC02561	10p15.1	1.55	0.38	1.52	0.35	1.17	2.97e-13	3.76e-9	(A) TP53
VAX1	10q25.3	0.61	0.03	0.83	0.09	0.58	5.18e-13	4.92e-9	(A) TP53
SCHIP1	3q25.33	0.66	0.26	0.47	0.15	0.40	6.89e-13	5.24e-9	(A) TP53
IQCJ-SCHIP1	3q25.32-q25.33	1.75	0.81	0.94	0.42	0.94	1.15e-12	6.49e-9	(A) TP53
POPDC1-AS1	6q21	0.29	0.05	0.34	0.05	0.24	1.20e-12	6.49e-9	(A) TP53
POPDC1	6q21	2.02	0.99	1.22	0.44	1.03	5.23e-12	2.48e-8	(A) TP53
AKR1B1P1	1q42.12	0.21	0.04	0.25	0.05	0.17	7.00e-12	2.96e-8	(A) TP53
POPDC3	6q21	1.81	0.43	1.71	0.58	1.39	1.10e-11	4.16e-8	(A) TP53
TWSG1-DT	18p11.22	0.33	0.12	0.29	0.07	0.21	1.43e-11	4.92e-8	(A) TP53
TCF4-AS1	18q21.2	0.66	0.10	0.85	0.17	0.56	6.60e-11	2.09e-7	(A) TP53
KILH	6p12.1	1.69	0.19	2.37	0.39	1.49	1.29e-10	3.78e-7	(A) TP53
CORO6	17q11.2	1.90	0.73	1.40	0.58	1.17	1.52e-10	4.12e-7	(A) TP53
DMRT2	9p24.3	1.34	0.24	1.67	0.39	1.10	1.67e-10	4.17e-7	(A) TP53
MYOT	5q31.2	0.26	0.07	0.27	0.08	0.19	1.80e-10	4.17e-7	(A) TP53
RNA5SP150	3q26.33	0.47	0.05	0.62	0.16	0.42	1.86e-10	4.17e-7	(A) TP53
TSBP1	6p21.32	0.58	0.07	0.84	0.10	0.51	2.32e-10	4.89e-7	(A) TP53
CHST1	11p11.2	2.70	1.52	1.41	0.61	1.18	4.57e-10	9.14e-7	(A) TP53
MDGA1	6p21.2	1.88	0.84	1.41	0.50	1.04	7.11e-10	0.00135	(A) TP53
NMRAL2P	3q27.2	3.09	1.33	2.60	0.81	1.76	1.71e-9	0.0031	(A) TP53
SNAPC1	14q23.2	3.67	2.76	0.97	0.53	0.91	1.97e-9	0.00329	(A) TP53
LINC00942	12p13.33	1.53	0.29	2.17	0.28	1.24	1.99e-9	0.00329	(A) TP53
PANX2	22q13.33	3.25	1.42	2.19	1.02	1.83	2.15e-9	0.00341	(A) TP53
HAS2-AS1	8q24.13	0.46	0.17	0.44	0.14	0.29	2.47e-9	0.00375	(A) TP53
GJA3	13q12.11	2.11	0.77	1.54	0.77	1.34	2.63e-9	0.00382	(A) TP53
JAKMIP3	10q26.3	0.73	0.18	0.91	0.20	0.55	2.72e-9	0.00382	(A) TP53
FOXI3	2p11.2	0.88	0.08	1.43	0.17	0.80	2.88e-9	0.00382	(A) TP53
LINC02043	3q27.3	0.62	0.24	0.51	0.21	0.38	2.92e-9	0.00382	(A) TP53
GSTA9P	6p12.2	1.10	0.14	1.70	0.24	0.96	3.50e-9	0.00443	(A) TP53
HECW1	7p14.1-p13	0.68	0.28	0.59	0.20	0.40	3.87e-9	0.00474	(A) TP53
TCF15	20p13	1.21	0.44	1.12	0.38	0.76	4.11e-9	0.00474	(A) TP53
IQCA1	2q37.2-q37.3	1.41	0.52	1.21	0.48	0.89	4.12e-9	0.00474	(A) TP53
DELEC1	9q33.1	0.44	0.15	0.48	0.11	0.29	4.47e-9	0.005	(A) TP53
MBNL1-AS1	3q25.1	1.39	0.71	0.85	0.39	0.68	5.50e-9	0.00597	(A) TP53
SLC47A1	17p11.2	1.44	0.62	1.16	0.44	0.82	6.96e-9	0.00705	(A) TP53
RPL12P10	7p15.3	1.02	0.60	0.62	0.21	0.42	7.06e-9	0.00705	(A) TP53
BEND6	6p12.1	1.35	0.57	0.94	0.46	0.78	7.17e-9	0.00705	(A) TP53
ISM2	14q24.3	0.50	0.10	0.72	0.09	0.39	7.36e-9	0.00705	(A) TP53
KCNA7	19q13.33	0.40	0.15	0.39	0.12	0.25	7.43e-9	0.00705	(A) TP53
CLDN20	6q25.3	1.59	0.83	1.15	0.39	0.76	7.91e-9	0.00733	(A) TP53
PCYT1B	Xp22.11	1.24	0.34	1.22	0.50	0.90	8.46e-9	0.00766	(A) TP53
PKD2L2-DT	5q31.2	0.42	0.17	0.33	0.15	0.25	8.83e-9	0.00781	(A) TP53
MED12L	3q25.1	0.66	0.22	0.65	0.23	0.44	9.08e-9	0.00784	(A) TP53
PART1	5q12.1	0.68	0.22	0.65	0.25	0.46	9.29e-9	0.00784	(A) TP53
NPBWR1	8q11.23	0.94	0.20	1.31	0.27	0.74	1.11e-8	0.00916	(A) TP53
SLC1A4	2p14	5.28	3.85	1.16	0.93	1.43	1.16e-8	0.00937	(A) TP53
ABCC5	3q27.1	5.00	3.74	1.51	0.77	1.26	1.31e-8	0.0101	(A) TP53
DNAJB3	2q37.1	0.47	0.11	0.64	0.14	0.37	1.42e-8	0.0108	(A) TP53
TTBK2	15q15.2	2.44	1.75	0.66	0.45	0.69	1.46e-8	0.0109	(A) TP53
LINC02006	3q25.2	1.00	0.27	1.14	0.37	0.73	1.53e-8	0.0111	(A) TP53
TTLL5	14q24.3	3.55	3.01	0.50	0.35	0.54	1.55e-8	0.0111	(A) TP53
RAP2C-AS1	Xq26.2	1.08	0.68	0.41	0.26	0.40	1.61e-8	0.0112	(A) TP53
NXPE3	3q12.3	3.17	2.19	1.11	0.61	0.98	1.62e-8	0.0112	(A) TP53
IRF2BPL	14q24.3	5.92	5.01	0.89	0.59	0.91	1.84e-8	0.0123	(A) TP53
WWTR1-AS1	3q25.1	0.46	0.21	0.30	0.15	0.25	1.85e-8	0.0123	(A) TP53
LRRC38	1p36.21	0.61	0.13	0.89	0.17	0.49	2.02e-8	0.0132	(A) TP53
HYDIN2	1q21.1	0.20	0.06	0.26	0.05	0.14	2.44e-8	0.0157	(A) TP53
HMGB3P6	1q23.3	0.66	0.36	0.39	0.19	0.30	2.54e-8	0.0157	(A) TP53
HOXD13	2q31.1	2.03	0.48	2.02	0.95	1.55	2.55e-8	0.0157	(A) TP53
GORAB-AS1	1q24.2	0.39	0.18	0.33	0.11	0.21	2.57e-8	0.0157	(A) TP53
BDNF	11p14.1	0.93	0.38	0.85	0.29	0.54	2.68e-8	0.0162	(A) TP53
SIX4	14q23.1	2.90	1.51	1.26	0.93	1.39	2.81e-8	0.0167	(A) TP53
SPMAP2L	4q12	0.29	0.07	0.40	0.08	0.22	3.08e-8	0.018	(A) TP53
WHSC1L2P	17q21.31	0.32	0.15	0.23	0.10	0.16	3.63e-8	0.0209	(A) TP53
ST13P15	3q24	0.90	0.58	0.34	0.22	0.32	3.92e-8	0.0223	(A) TP53
RPL37P3	21q21.1	0.54	0.12	0.69	0.22	0.43	4.23e-8	0.0236	(A) TP53
GAREM2	2p23.3	2.74	1.56	1.06	0.81	1.19	4.69e-8	0.0254	(A) TP53
SRGAP2B	1q21.1	1.35	0.91	0.39	0.30	0.44	4.71e-8	0.0254	(A) TP53
SOX2-OT	3q26.33	0.47	0.10	0.70	0.11	0.36	4.74e-8	0.0254	(A) TP53
HSP90AA5P	3q27.1	0.46	0.24	0.34	0.13	0.23	5.06e-8	0.0267	(A) TP53
OR7E161P	8p23.1	0.64	0.13	0.87	0.25	0.51	5.25e-8	0.0273	(A) TP53
CEP68	2p14	3.66	2.85	0.76	0.56	0.81	5.94e-8	0.03	(A) TP53
AKR1C1	10p15.1	4.54	2.38	2.78	1.40	2.17	5.98e-8	0.03	(A) TP53
MSC-AS1	8q13.3-q21.11	1.26	0.58	0.99	0.41	0.68	6.01e-8	0.03	(A) TP53
LINC01929	18q21.2	0.64	0.20	0.79	0.19	0.44	6.36e-8	0.0308	(A) TP53
GSC2	22q11.21	0.24	0.03	0.40	0.06	0.21	6.39e-8	0.0308	(A) TP53
WDR54	2p13.1	3.77	2.92	0.89	0.58	0.85	6.41e-8	0.0308	(A) TP53
PSMC2	7q22.1	5.21	4.55	0.61	0.46	0.66	6.67e-8	0.0316	(A) TP53
G6PD	Xq28	7.02	5.94	1.40	0.69	1.08	6.73e-8	0.0316	(A) TP53
MIR2117HG	17q21.31	1.06	0.29	1.26	0.41	0.77	6.82e-8	0.0316	(A) TP53
NUP93-DT	16q13	0.28	0.09	0.31	0.10	0.19	6.90e-8	0.0316	(A) TP53
CEP19	3q29	2.49	1.64	1.11	0.56	0.86	7.16e-8	0.0324	(A) TP53
TTC14-DT	3q26.33	0.25	0.07	0.32	0.10	0.19	7.26e-8	0.0325	(A) TP53
RNF168	3q29	4.75	3.89	0.85	0.59	0.85	7.67e-8	0.0335	(A) TP53
RNU1-88P	6p21.2	0.30	0.04	0.47	0.12	0.26	7.67e-8	0.0335	(A) TP53
B4GALNT1	12q13.3	2.10	0.79	1.54	0.88	1.31	7.92e-8	0.0342	(A) TP53
GLI2	2q14.2	3.26	1.74	1.83	1.03	1.52	9.64e-8	0.0412	(A) TP53
PGDP1	18q12.1	0.86	0.45	0.63	0.24	0.41	1.05e-7	0.044	(A) TP53
VWA8-AS1	13q14.11	0.37	0.14	0.41	0.11	0.23	1.05e-7	0.044	(A) TP53
ACKR3	2q37.3	5.97	4.48	1.77	1.01	1.48	1.07e-7	0.044	(A) TP53
GPR85	7q31.1	0.71	0.36	0.59	0.20	0.36	1.14e-7	0.046	(A) TP53
PPM1AP1	8p22	0.27	0.08	0.34	0.09	0.19	1.14e-7	0.046	(A) TP53
DIRC3	2q35	0.26	0.09	0.30	0.08	0.17	1.15e-7	0.046	(A) TP53
ADAM32	8p11.22	0.57	0.29	0.42	0.17	0.28	1.18e-7	0.0467	(A) TP53
FAM157D	7p22.3	1.25	0.64	0.87	0.39	0.61	1.25e-7	0.049	(A) TP53
GABRQ	Xq28	1.25	0.44	1.20	0.51	0.81	1.31e-7	0.0508	(A) TP53
FOXG1	14q12	0.59	0.13	0.86	0.20	0.46	1.33e-7	0.0512	(A) TP53
SDK1	7p22.2	3.05	1.64	1.60	0.99	1.41	1.39e-7	0.0526	(A) TP53
PSMC1	14q32.11	4.08	3.55	0.54	0.38	0.53	1.40e-7	0.0526	(A) TP53
FOLH1B	11q14.3	0.20	0.04	0.30	0.07	0.16	1.41e-7	0.0526	(A) TP53
DGKG	3q27.2-q27.3	1.56	0.71	1.06	0.59	0.86	1.50e-7	0.0549	(A) TP53
RASD2	22q12.3	3.10	2.01	1.22	0.77	1.09	1.50e-7	0.0549	(A) TP53
ZYG11A	1p32.3	1.21	0.45	1.08	0.49	0.75	1.52e-7	0.055	(A) TP53
AKR1B1P7	19q13.11	0.16	0.05	0.19	0.06	0.11	1.55e-7	0.0557	(A) TP53
CHST7	Xp11.3	3.25	2.18	1.22	0.75	1.07	1.62e-7	0.0575	(A) TP53
BCAS2P1	11q14.1	0.42	0.04	0.80	0.06	0.38	1.72e-7	0.06	(A) TP53
DMRT3	9p24.3	0.89	0.25	1.20	0.30	0.65	1.73e-7	0.06	(A) TP53
PLS3-AS1	Xq23	1.12	0.52	0.59	0.44	0.61	1.75e-7	0.06	(A) TP53
RNF217-AS1	6q22.31	0.66	0.21	0.71	0.28	0.45	1.76e-7	0.06	(A) TP53
NMNAT3	3q23	1.59	1.06	0.72	0.35	0.53	1.77e-7	0.06	(A) TP53
ADHFE1	8q13.1	0.75	0.35	0.68	0.23	0.40	1.82e-7	0.0605	(A) TP53
LINC01063	3q29	1.60	0.92	0.81	0.47	0.68	1.82e-7	0.0605	(A) TP53
CATSPERE	1q44	0.70	0.40	0.39	0.20	0.30	1.85e-7	0.0605	(A) TP53
MIR9-3HG	15q26.1	0.75	0.25	0.81	0.30	0.50	1.87e-7	0.0606	(A) TP53
NAP1L2	Xq13.2	1.68	0.74	1.36	0.61	0.94	1.90e-7	0.0606	(A) TP53
GCLM	1p22.1	5.21	4.03	1.45	0.83	1.18	1.90e-7	0.0606	(A) TP53
SINHCAFP3	8p21.2	0.35	0.13	0.37	0.12	0.22	1.92e-7	0.0609	(A) TP53
ST13P7	7q33	0.75	0.50	0.36	0.17	0.26	1.95e-7	0.0612	(A) TP53
C4ORF51	4q31.21	0.51	0.12	0.76	0.16	0.39	1.97e-7	0.0612	(A) TP53
CEP97	3q12.3	3.20	2.40	0.79	0.58	0.79	1.98e-7	0.0612	(A) TP53
HAP1	17q21.2	1.81	0.74	1.39	0.74	1.08	2.02e-7	0.0618	(A) TP53
DNAJB4	1p31.1	4.55	3.61	1.06	0.68	0.95	2.04e-7	0.0618	(A) TP53
FOXD3	1p31.3	0.71	0.23	0.81	0.28	0.49	2.05e-7	0.0618	(A) TP53
NLGN2	17p13.1	4.21	2.97	1.22	0.91	1.25	2.08e-7	0.0621	(A) TP53
TMEM44-AS1	3q29	3.41	2.60	0.76	0.60	0.82	2.10e-7	0.0622	(A) TP53
RNU6-548P	2p14	1.32	0.61	0.85	0.50	0.70	2.12e-7	0.0622	(A) TP53
RANBP3L	5p13.2	0.48	0.15	0.61	0.15	0.33	2.13e-7	0.0622	(A) TP53
LINC02345	15q14	0.65	0.25	0.69	0.22	0.40	2.16e-7	0.0626	(A) TP53
YEATS2	3q27.1	4.85	3.92	0.86	0.69	0.93	2.22e-7	0.064	(A) TP53
OXCT2P1	1p34.3	0.63	0.29	0.56	0.21	0.34	2.38e-7	0.068	(A) TP53
SETP3	17q22	0.61	0.36	0.35	0.17	0.26	2.43e-7	0.0686	(A) TP53
LINC01508	9q22.2	0.62	0.12	0.94	0.24	0.50	2.44e-7	0.0686	(A) TP53
TMEM116	12q24.13	2.31	1.56	1.15	0.48	0.75	2.47e-7	0.069	(A) TP53
HMGB3	Xq28	5.60	4.60	0.91	0.74	1.00	2.50e-7	0.0691	(A) TP53
PRODHLP	22q11.21	0.79	0.41	0.50	0.26	0.38	2.51e-7	0.0691	(A) TP53
GAS6-DT	13q34	1.35	0.79	0.85	0.36	0.56	2.57e-7	0.0703	(A) TP53
DLX1	2q31.1	0.95	0.29	1.05	0.42	0.67	2.59e-7	0.0704	(A) TP53
PIMREG	17p13.2	3.59	2.61	1.01	0.72	0.98	2.67e-7	0.072	(A) TP53
MBNL1	3q25.1-q25.2	6.16	5.46	0.63	0.53	0.70	2.70e-7	0.0722	(A) TP53
NOTO	2p13.2	0.09	0.02	0.16	0.03	0.08	2.90e-7	0.0771	(A) TP53
ST13P19	1q32.2	0.82	0.53	0.35	0.20	0.28	2.95e-7	0.0771	(A) TP53
ACTL6A	3q26.33	5.81	4.91	0.73	0.68	0.90	2.97e-7	0.0771	(A) TP53
RSRC1	3q25.32	4.41	3.68	0.68	0.55	0.73	2.99e-7	0.0771	(A) TP53
DRC1	2p23.3	0.45	0.17	0.48	0.16	0.28	3.00e-7	0.0771	(A) TP53
RNF112	17p11.2	0.72	0.31	0.61	0.27	0.41	3.00e-7	0.0771	(A) TP53
RGS9	17q24.1	1.79	1.02	0.77	0.58	0.78	3.21e-7	0.0818	(A) TP53
FANCM	14q21.2	2.52	1.92	0.64	0.45	0.60	3.28e-7	0.0828	(A) TP53
ZNF469	16q24.2	2.37	1.44	1.29	0.64	0.93	3.31e-7	0.0828	(A) TP53
TPRG1-AS1	3q28	1.07	0.42	0.95	0.44	0.65	3.33e-7	0.0828	(A) TP53
PIK3CA	3q26.32	3.38	2.63	0.65	0.57	0.75	3.33e-7	0.0828	(A) TP53
FXR1	3q26.33	5.03	4.20	0.72	0.63	0.83	3.39e-7	0.0837	(A) TP53
DVL3	3q27.1	6.94	6.13	0.78	0.61	0.81	3.93e-7	0.0964	(A) TP53
NUDT10	Xp11.22	0.82	0.30	0.96	0.28	0.52	3.99e-7	0.0972	(A) TP53
LINC00391	13q32.1	0.10	0.02	0.18	0.02	0.08	4.13e-7	0.0999	(A) TP53
HAS2	8q24.13	2.52	1.63	1.22	0.63	0.89	4.32e-7	0.104	(A) TP53
LNP1	3q12.2	2.22	1.34	0.78	0.68	0.88	4.34e-7	0.104	(A) TP53
LINC00161	21q21.3	0.49	0.18	0.55	0.17	0.31	4.46e-7	0.105	(A) TP53
LINC02094	17p11.2	0.20	0.04	0.33	0.07	0.17	4.46e-7	0.105	(A) TP53
CES1P1	16q12.2	0.80	0.12	1.43	0.20	0.68	4.47e-7	0.105	(A) TP53
LINC00636	3q13.12	0.16	0.04	0.22	0.05	0.11	4.59e-7	0.107	(A) TP53
FOXL2NB	3q22.3	0.75	0.20	1.05	0.27	0.55	4.80e-7	0.111	(A) TP53
LIN52	14q24.3	3.39	2.73	0.57	0.52	0.66	4.86e-7	0.112	(A) TP53
DBIL5P	17p13.3	0.60	0.37	0.34	0.16	0.23	4.92e-7	0.112	(A) TP53
PKD1L2	16q23.2	0.31	0.08	0.44	0.11	0.23	4.94e-7	0.112	(A) TP53
HMX1	4p16.1	0.56	0.04	1.13	0.11	0.52	5.05e-7	0.114	(A) TP53
CYB5D1	17p13.1	0.08	0.04	0.06	0.03	0.04	5.33e-7	0.12	(A) TP53
SRMP1	20q13.13	0.26	0.04	0.42	0.12	0.22	5.38e-7	0.12	(A) TP53
LINC02877	3q25.2	0.51	0.15	0.67	0.19	0.35	5.40e-7	0.12	(A) TP53
PDCL	9q33.2	4.50	3.97	0.53	0.41	0.53	5.53e-7	0.122	(A) TP53
FAM234B	12p13.1	2.43	1.58	0.98	0.64	0.85	5.56e-7	0.122	(A) TP53
LSG1	3q29	5.56	4.81	0.71	0.59	0.75	5.63e-7	0.123	(A) TP53
LINC00629	Xq26.3	0.21	0.07	0.24	0.08	0.14	5.66e-7	0.123	(A) TP53
IKBKG	Xq28	2.40	1.91	0.50	0.38	0.49	5.92e-7	0.127	(A) TP53
PRC1	15q26.1	0.91	0.58	0.35	0.26	0.34	5.92e-7	0.127	(A) TP53
ZNF280C	Xq26.1	3.40	2.63	0.77	0.60	0.77	5.98e-7	0.127	(A) TP53
LRP1B	2q22.1-q22.2	0.29	0.05	0.53	0.06	0.24	5.99e-7	0.127	(A) TP53
HOXD8	2q31.1	1.93	1.26	0.93	0.49	0.67	6.07e-7	0.128	(A) TP53
STK25P1	18p11.21	0.25	0.08	0.32	0.09	0.17	6.09e-7	0.128	(A) TP53
IQCJ-SCHIP1-AS1	3q25.33	0.37	0.14	0.33	0.17	0.24	6.30e-7	0.132	(A) TP53
CCDC177	14q24.1	0.58	0.15	0.85	0.20	0.43	6.34e-7	0.132	(A) TP53
EN1	2q14.2	2.14	0.55	2.23	1.14	1.59	6.58e-7	0.135	(A) TP53
HLTF	3q24	4.22	2.75	0.97	1.17	1.47	6.58e-7	0.135	(A) TP53
ADD2	2p13.3	1.18	0.37	1.28	0.55	0.81	6.60e-7	0.135	(A) TP53
AKR1B10P1	10q21.3	1.72	0.78	1.53	0.62	0.94	6.75e-7	0.137	(A) TP53
SVOPL	7q34	0.30	0.08	0.42	0.11	0.22	7.01e-7	0.142	(A) TP53
MAP1B	5q13.2	4.10	2.96	1.43	0.86	1.14	7.30e-7	0.147	(A) TP53
RECQL	12p12.1	4.40	3.63	0.79	0.61	0.77	7.37e-7	0.147	(A) TP53
RNA5SP226	6q27	0.62	0.17	0.73	0.30	0.45	7.71e-7	0.154	(A) TP53
TCF24	8q13.1	0.73	0.34	0.54	0.29	0.40	8.11e-7	0.16	(A) TP53
COL6A6	3q22.1	0.46	0.18	0.51	0.16	0.28	8.18e-7	0.16	(A) TP53
AKR1B1	7q33	5.47	4.22	1.31	0.98	1.24	8.23e-7	0.16	(A) TP53
WARS2-IT1	1p12	0.45	0.23	0.35	0.16	0.23	8.48e-7	0.162	(A) TP53
UBXN7	3q29	4.64	3.83	0.80	0.64	0.81	8.49e-7	0.162	(A) TP53
COMMD2	3q25.1	4.90	4.19	0.68	0.56	0.71	8.50e-7	0.162	(A) TP53
IGSF11	3q13.32	1.40	0.54	1.32	0.60	0.86	8.51e-7	0.162	(A) TP53
SIAH2-AS1	3q25.1	0.56	0.33	0.35	0.17	0.24	8.62e-7	0.164	(A) TP53
LINC01391	3q22.3	0.25	0.04	0.47	0.06	0.21	8.76e-7	0.165	(A) TP53
SIX1	14q23.1	2.26	1.08	1.25	0.93	1.18	8.79e-7	0.165	(A) TP53
CCL26	7q11.23	2.04	1.03	1.37	0.75	1.01	8.98e-7	0.168	(A) TP53
CNTNAP3	9p12	1.17	0.59	0.94	0.39	0.58	9.05e-7	0.169	(A) TP53
SCUBE3	6p21.3	1.80	0.98	1.14	0.60	0.82	9.40e-7	0.174	(A) TP53
LINC03050	2p14	0.33	0.11	0.44	0.10	0.21	9.49e-7	0.175	(A) TP53
ARHGEF33	2p22.1	0.32	0.17	0.27	0.10	0.15	9.87e-7	0.181	(A) TP53
RADIL	7p22.1	1.01	0.46	0.78	0.40	0.54	9.92e-7	0.181	(A) TP53
ADAM12	10q26.2	3.16	1.98	1.57	0.89	1.18	0.00101	0.184	(A) TP53
BRMS1L	14q13.2	3.45	2.71	0.79	0.59	0.74	0.00101	0.184	(A) TP53
NAP1L6P	Xq13.2	0.41	0.07	0.69	0.15	0.34	0.00103	0.186	(A) TP53
MMP16	8q21.3	1.06	0.60	0.77	0.32	0.47	0.00104	0.186	(A) TP53
ERICH6	3q25.1	0.31	0.13	0.33	0.11	0.18	0.00105	0.186	(A) TP53
MFN1P1	Xq23	0.12	0.06	0.10	0.04	0.06	0.00105	0.186	(A) TP53
RBM24	6p22.3	0.89	0.41	0.84	0.31	0.48	0.00108	0.189	(A) TP53
ZNF691-DT	1p34.2	1.13	0.65	0.58	0.38	0.48	0.00108	0.189	(A) TP53
TOPBP1	3q22.1	5.40	4.59	0.79	0.66	0.81	0.00108	0.189	(A) TP53
AKR1B1P2	3p12.3	0.21	0.07	0.25	0.09	0.14	0.00109	0.189	(A) TP53
FYTTD1	3q29	5.44	4.66	0.77	0.62	0.78	0.00109	0.189	(A) TP53
ANXA2R-OT1	5p12	2.39	1.81	0.76	0.45	0.58	0.0011	0.189	(A) TP53
ASB3	2p16.2	3.07	2.59	0.48	0.38	0.48	0.0011	0.19	(A) TP53
PSMC2P1	3q22.1	0.58	0.39	0.28	0.14	0.19	0.00111	0.19	(A) TP53
MAP7D2	Xp22.12	1.30	0.47	1.50	0.51	0.83	0.00112	0.19	(A) TP53
CHRNB4	15q25.1	1.25	0.55	0.96	0.53	0.70	0.00112	0.19	(A) TP53
FZD9	7q11.23	1.06	0.42	0.86	0.48	0.64	0.00112	0.19	(A) TP53
LINC00519	14q22.1	2.07	0.83	1.88	0.89	1.24	0.00116	0.194	(A) TP53
FOSL2-AS1	2p23.2	0.98	0.58	0.52	0.31	0.40	0.00119	0.2	(A) TP53
SLC38A6	14q23.1	2.49	1.89	0.59	0.48	0.60	0.00122	0.203	(A) TP53
LINC01338	5q14.2	0.51	0.22	0.51	0.19	0.29	0.00123	0.205	(A) TP53
PRKG1	10q11.23-q21.1	1.76	1.13	0.80	0.49	0.63	0.00124	0.206	(A) TP53
C1QL1	17q21.31	2.48	1.37	1.46	0.85	1.11	0.00126	0.207	(A) TP53
LINC00898	22q13.31	0.34	0.09	0.48	0.14	0.25	0.00128	0.209	(A) TP53
GSTZ1	14q24.3	2.84	2.32	0.69	0.40	0.52	0.0013	0.212	(A) TP53
DENND5A	11p15.4	4.22	3.24	0.86	0.80	0.98	0.00131	0.212	(A) TP53
RN7SL399P	17q21.2	0.78	0.25	0.79	0.38	0.53	0.00134	0.217	(A) TP53
MGAT4EP	1q32.1	0.29	0.10	0.36	0.12	0.19	0.00136	0.219	(A) TP53
NUTF2P7	Xq13.1	0.42	0.22	0.32	0.15	0.20	0.00137	0.219	(A) TP53
PCBP3	21q22.3	0.94	0.48	0.79	0.31	0.46	0.00138	0.22	(A) TP53
MAFTRR	16q23.2	0.41	0.16	0.37	0.18	0.25	0.00141	0.225	(A) TP53
CRPPA-AS1	7p21.2	0.26	0.11	0.25	0.10	0.15	0.00142	0.225	(A) TP53
IL6	7p15.3	2.50	1.40	1.53	0.84	1.10	0.00145	0.229	(A) TP53
ABCC5-AS1	3q27.1	0.91	0.48	0.68	0.31	0.43	0.00146	0.229	(A) TP53
DEGS1	1q42.11	6.41	5.73	0.80	0.54	0.67	0.00147	0.229	(A) TP53
HSP90AA6P	4q33	0.93	0.57	0.51	0.27	0.36	0.00147	0.229	(A) TP53
SALRNA1	14q23.1	0.29	0.11	0.30	0.12	0.18	0.0015	0.232	(A) TP53
TET1	10q21.3	1.46	0.72	0.86	0.59	0.74	0.0015	0.232	(A) TP53
ASB18	2q37.2	0.09	0.02	0.13	0.03	0.06	0.00151	0.232	(A) TP53
PLOD2	3q24	4.99	4.02	1.25	0.77	0.98	0.00155	0.238	(A) TP53
PTCSC2	9q22.33	0.76	0.30	0.84	0.30	0.46	0.00158	0.241	(A) TP53
LINC01752	20p12.2	1.40	0.78	0.93	0.46	0.62	0.00158	0.241	(A) TP53
NAP1L4P2	Xq22.3	0.23	0.06	0.33	0.10	0.17	0.00161	0.243	(A) TP53
GACAT2	18p11.22	0.43	0.19	0.42	0.16	0.24	0.00161	0.243	(A) TP53
GCLC	6p12.1	4.97	4.06	1.17	0.71	0.91	0.00162	0.243	(A) TP53
PCYT1A	3q29	5.45	4.71	0.81	0.60	0.74	0.00164	0.245	(A) TP53
SPATA31J1	5q35.3	0.14	0.06	0.18	0.04	0.09	0.00166	0.248	(A) TP53
RHBDL3	17q11.2	0.67	0.27	0.69	0.27	0.40	0.00168	0.248	(A) TP53
ODAD2	10p12.1	0.24	0.07	0.34	0.07	0.16	0.00168	0.248	(A) TP53
RFX8	2q11.2	0.80	0.44	0.63	0.24	0.36	0.00169	0.248	(A) TP53
FAM86JP	3q21.2	2.48	1.71	0.77	0.63	0.77	0.00169	0.249	(A) TP53
AP2M1	3q27.1	7.81	7.13	0.76	0.55	0.68	0.00172	0.249	(A) TP53
HSPA5-DT	9q33.3	0.29	0.10	0.30	0.14	0.19	0.00172	0.249	(A) TP53
HPS3	3q24	4.44	3.52	0.71	0.77	0.91	0.00173	0.249	(A) TP53
HIP1	7q11.23	4.59	3.61	0.91	0.81	0.98	0.00173	0.249	(A) TP53
MSH2-OT1	2p16.3	0.55	0.24	0.44	0.23	0.31	0.00173	0.249	(A) TP53
TMEM39B	1p35.2	4.47	3.90	0.57	0.47	0.57	0.00178	0.254	(A) TP53
ABCC1	16p13.11	6.30	5.36	1.32	0.73	0.95	0.0018	0.256	(A) TP53
CGB7	19q13.33	0.51	0.21	0.47	0.23	0.31	0.00182	0.259	(A) TP53
DHX40	17q23.1	4.88	4.18	0.63	0.59	0.70	0.00187	0.263	(A) TP53
C17ORF99	17q25.3	0.61	0.25	0.54	0.26	0.35	0.00187	0.263	(A) TP53
CD101	1p13.1	1.89	1.36	0.68	0.42	0.53	0.00191	0.267	(A) TP53
OR7E158P	8p23.1	0.70	0.17	0.94	0.35	0.53	0.00192	0.267	(A) TP53
MSANTD3	9q31.1	4.29	3.57	0.76	0.59	0.72	0.00193	0.267	(A) TP53
CIT	12q24.23	2.81	2.02	0.70	0.66	0.79	0.00193	0.267	(A) TP53
YLPM1	14q24.3	4.35	3.83	0.59	0.42	0.52	0.00193	0.267	(A) TP53
SRPK2	7q22.3	4.81	4.09	0.69	0.60	0.72	0.00195	0.268	(A) TP53
USP31	16p12.2	3.69	2.95	0.83	0.61	0.75	0.00199	0.273	(A) TP53
FAM170B	10q11.23	0.02	0.00	0.04	0.01	0.02	0.00201	0.273	(A) TP53
H3C1	6p22.2	0.82	0.42	0.58	0.30	0.40	0.00201	0.273	(A) TP53
LTO1	11q13.2	3.62	2.70	1.27	0.71	0.91	0.00201	0.273	(A) TP53
MAFA	8q24.3	0.68	0.27	0.76	0.26	0.41	0.00202	0.273	(A) TP53
KCNQ5-AS1	6q13	0.09	0.03	0.13	0.04	0.07	0.00217	0.292	(A) TP53
DHX36	3q25.2	4.75	3.97	0.68	0.65	0.77	0.00218	0.292	(A) TP53
CRTAP	3p22.3	6.12	5.46	0.67	0.55	0.66	0.00218	0.292	(A) TP53
ZNF705EP	11q13.4	0.26	0.12	0.25	0.09	0.14	0.0022	0.293	(A) TP53
DIPK2A	3q24	4.71	3.84	1.14	0.69	0.86	0.0022	0.293	(A) TP53
ARHGEF25	12q13.3	1.44	0.80	0.89	0.50	0.64	0.00222	0.293	(A) TP53
BTG4	11q23.1	0.17	0.04	0.26	0.08	0.13	0.00223	0.293	(A) TP53
TCF4	18q21.2	3.15	2.33	1.03	0.66	0.82	0.00223	0.293	(A) TP53
HAT1	2q31.1	4.72	4.10	0.61	0.52	0.61	0.00224	0.293	(A) TP53
EIF2B5-DT	3q27.1	1.62	1.03	0.67	0.49	0.60	0.00226	0.295	(A) TP53
SAMTOR	7q31.1	3.60	2.91	0.68	0.58	0.69	0.00228	0.297	(A) TP53
INKA2-AS1	1p13.2	0.10	0.04	0.10	0.05	0.06	0.00229	0.297	(A) TP53
F8A3	Xq28	1.19	0.85	0.39	0.29	0.35	0.00231	0.298	(A) TP53
KCNH1	1q32.2	0.27	0.08	0.43	0.08	0.19	0.00231	0.298	(A) TP53
TMEFF1	9q31.1	0.20	0.05	0.36	0.04	0.16	0.00232	0.298	(A) TP53
KIAA1614	1q25.3	1.34	0.88	0.62	0.37	0.46	0.00235	0.3	(A) TP53
CAMK2A	5q32	0.50	0.23	0.49	0.18	0.27	0.0024	0.306	(A) TP53
CSPG4BP	5q11.2	0.07	0.03	0.08	0.03	0.04	0.00243	0.309	(A) TP53
PTK2	8q24.3	5.10	4.53	0.62	0.48	0.57	0.00247	0.311	(A) TP53
NDUFB5	3q26.33	5.46	4.97	0.62	0.39	0.49	0.00248	0.311	(A) TP53
CCDC74B	2q21.1	1.07	0.52	0.80	0.43	0.55	0.00248	0.311	(A) TP53
LINC00899	22q13.31	1.19	0.77	0.54	0.34	0.42	0.00248	0.311	(A) TP53
PSMD2	3q27.1	7.54	6.76	0.78	0.66	0.78	0.00251	0.314	(A) TP53
POLR3F	20p11.23	4.11	3.58	0.51	0.45	0.53	0.00254	0.317	(A) TP53
MRFAP1P1	Xq28	0.62	0.39	0.35	0.17	0.23	0.00259	0.321	(A) TP53
BCHE	3q26.1	1.89	0.80	1.71	0.81	1.08	0.00259	0.321	(A) TP53
THADA	2p21	3.78	3.28	0.45	0.42	0.50	0.00263	0.324	(A) TP53
TAF12-DT	1p35.3	0.76	0.46	0.47	0.23	0.31	0.00263	0.324	(A) TP53
LINC00615	12q21.33	0.15	0.02	0.31	0.03	0.13	0.00268	0.328	(A) TP53
AKR1C2	10p15.1	4.69	2.45	2.95	1.81	2.24	0.00269	0.328	(A) TP53
FCF1	14q24.3	4.66	4.15	0.53	0.43	0.51	0.00271	0.33	(A) TP53
IFT80	3q25.33	3.12	2.38	0.72	0.63	0.75	0.00275	0.334	(A) TP53
C19ORF81	19q13.33	0.97	0.34	1.01	0.46	0.62	0.00277	0.335	(A) TP53
LINC02066	3q25.1	0.25	0.05	0.44	0.09	0.20	0.00279	0.337	(A) TP53
CACNA2D3-AS1	3p14.3	0.10	0.02	0.17	0.04	0.08	0.00284	0.34	(A) TP53
FKBP6	7q11.23	0.12	0.03	0.21	0.04	0.10	0.00284	0.34	(A) TP53
NME7	1q24.2	2.50	1.95	0.52	0.48	0.56	0.00299	0.356	(A) TP53
RNF7	3q23	5.84	5.28	0.67	0.47	0.56	0.00299	0.356	(A) TP53
LINC01990	3q13.12	0.18	0.08	0.19	0.07	0.10	0.00303	0.36	(A) TP53
LNCOC1	8q24.3	0.51	0.25	0.45	0.18	0.26	0.00304	0.36	(A) TP53
RNU5A-1	15q22.31	1.12	0.51	0.98	0.46	0.61	0.00306	0.362	(A) TP53
BRD3OS	9q34.2	3.16	2.59	0.70	0.46	0.56	0.00309	0.363	(A) TP53
H2AZ2P1	15q26.1	0.69	0.47	0.28	0.19	0.23	0.00311	0.363	(A) TP53
BPGM	7q33	4.95	4.25	0.90	0.58	0.70	0.00312	0.363	(A) TP53
PRKACB-DT	1p31.1	0.82	0.36	0.62	0.37	0.46	0.00312	0.363	(A) TP53
HSP90AA2P	11p14.1	2.79	2.18	0.71	0.51	0.61	0.00314	0.363	(A) TP53
GTF2E1	3q13.33	3.94	3.40	0.59	0.46	0.54	0.00314	0.363	(A) TP53
CYYR1-AS1	21q21.3	0.19	0.07	0.23	0.08	0.12	0.00315	0.363	(A) TP53
RFC4	3q27.3	4.89	3.98	0.86	0.79	0.92	0.00318	0.366	(A) TP53
GBX2-AS1	2q37.2	0.20	0.04	0.34	0.08	0.16	0.00322	0.369	(A) TP53
MNAT1	14q23.1	3.38	2.75	0.59	0.55	0.63	0.00322	0.369	(A) TP53
VWC2	7p12.2	0.14	0.03	0.24	0.04	0.11	0.00323	0.369	(A) TP53
UCN2	3p21.31	2.20	1.22	1.39	0.79	0.99	0.0033	0.375	(A) TP53
NAA20P1	Xq26.2	0.17	0.02	0.35	0.05	0.15	0.00334	0.378	(A) TP53
C21ORF91	21q21.1	3.73	2.88	1.12	0.70	0.85	0.00337	0.381	(A) TP53
FAH	15q25.1	2.91	2.27	0.67	0.55	0.64	0.0034	0.383	(A) TP53
ASAP1	8q24.21-q24.22	4.83	4.12	0.75	0.60	0.71	0.00342	0.384	(A) TP53
GRM5P1	11p11.12	0.11	0.02	0.21	0.03	0.09	0.00342	0.384	(A) TP53
HSP90AA4P	4q35.2	0.57	0.37	0.31	0.16	0.21	0.00346	0.386	(A) TP53
RBM23	14q11.2	4.01	3.51	0.44	0.44	0.50	0.00348	0.388	(A) TP53
OR1P1	17p13.3	0.16	0.02	0.32	0.04	0.14	0.00349	0.388	(A) TP53
SETP4	Xq21.1	0.27	0.15	0.19	0.09	0.12	0.00354	0.392	(A) TP53
RTP3	3p21.31	0.37	0.06	0.72	0.10	0.31	0.00365	0.403	(A) TP53
CIP2A	3q13.13	3.84	2.94	0.86	0.78	0.90	0.00373	0.41	(A) TP53
STAG1	3q22.3	4.46	3.78	0.71	0.58	0.67	0.00374	0.41	(A) TP53
TMTC3	12q21.32	4.95	4.08	0.98	0.74	0.87	0.00375	0.41	(A) TP53
SELENOTP1	9p24.1	1.82	1.35	0.58	0.40	0.47	0.00379	0.414	(A) TP53
SLC25A28-DT	10q24.2	0.62	0.36	0.39	0.21	0.26	0.00381	0.414	(A) TP53
ZNF639	3q26.33	4.48	3.79	0.72	0.60	0.70	0.00382	0.414	(A) TP53
TSKU-AS1	11q13.5	2.03	1.34	1.13	0.52	0.69	0.00383	0.414	(A) TP53
LINC00557	13q32.1	0.04	0.00	0.08	0.02	0.04	0.00384	0.414	(A) TP53
HS6ST2	Xq26.2	2.49	1.03	1.96	1.20	1.46	0.00387	0.416	(A) TP53
LINC02057	5q12.1	0.76	0.32	0.75	0.32	0.44	0.00389	0.418	(A) TP53
C12ORF75-AS1	12q23.3	0.35	0.08	0.60	0.12	0.27	0.00397	0.425	(A) TP53
CHSY3	5q23.3	1.67	1.10	0.84	0.46	0.57	0.00406	0.433	(A) TP53
PPT1	1p34.2	7.16	6.30	0.89	0.75	0.86	0.00421	0.448	(A) TP53
PIGX	3q29	5.04	4.25	0.92	0.67	0.79	0.00422	0.448	(A) TP53
MGAT2	14q21.3	0.74	0.48	0.31	0.22	0.26	0.00429	0.454	(A) TP53
SPART	13q13.3	3.60	2.46	1.39	0.97	1.14	0.00433	0.456	(A) TP53
GSTM2P1	6q21	0.55	0.24	0.58	0.20	0.31	0.00433	0.456	(A) TP53
MGME1	20p11.23	5.45	4.73	0.68	0.63	0.71	0.00434	0.456	(A) TP53
CHODL	21q21.1	1.58	0.59	1.67	0.74	0.99	0.00438	0.458	(A) TP53
TNC	9q33.1	6.63	4.91	2.31	1.42	1.71	0.00443	0.463	(A) TP53
PPIAP54	17q21.2	0.83	0.49	0.49	0.27	0.33	0.00448	0.467	(A) TP53
PIK3R4	3q22.1	4.98	4.28	0.70	0.62	0.71	0.00454	0.471	(A) TP53
SPOCK3	4q32.3	0.77	0.19	1.14	0.38	0.58	0.0046	0.474	(A) TP53
CSPG5	3p21.31	0.75	0.42	0.49	0.26	0.33	0.0046	0.474	(A) TP53
FLRT2-AS1	14q31.3	0.34	0.10	0.53	0.11	0.24	0.00469	0.48	(A) TP53
RYK	3q22.2	4.72	3.98	0.72	0.64	0.73	0.0047	0.48	(A) TP53
DPF1	19q13.2	1.64	0.89	1.09	0.61	0.75	0.0047	0.48	(A) TP53
SETP20	4q25	0.67	0.43	0.34	0.20	0.24	0.00474	0.482	(A) TP53
NFIA-AS2	1p31.3	0.16	0.05	0.24	0.05	0.11	0.00475	0.482	(A) TP53
TP53BP1	15q15.3	3.66	3.07	0.61	0.52	0.59	0.00477	0.483	(A) TP53
LINC00603	5p13.1	0.23	0.02	0.49	0.06	0.21	0.00478	0.483	(A) TP53
KCNH1-IT1	1q32.2	0.29	0.05	0.54	0.09	0.23	0.00482	0.486	(A) TP53
CENPN	16q23.2	3.90	3.16	0.67	0.66	0.75	0.00485	0.488	(A) TP53
VAMP7	Xq28 and Yq12	6.04	5.53	0.48	0.45	0.51	0.0049	0.492	(A) TP53
RTN4RL1	17p13.3	1.85	0.79	1.53	0.87	1.06	0.00492	0.492	(A) TP53
PPP1R12A-AS2	12q21.2	0.77	0.47	0.46	0.24	0.30	0.00494	0.493	(A) TP53
KIAA0895LP1	18p11.22	0.45	0.16	0.53	0.20	0.29	0.00495	0.493	(A) TP53
TRMT61B	2p23.2	3.88	3.26	0.55	0.56	0.62	0.00497	0.493	(A) TP53
TTC23-AS1	15q26.3	1.01	0.60	0.65	0.32	0.41	0.00499	0.494	(A) TP53
MYH9-DT	22q12.3	0.99	0.60	0.56	0.32	0.39	0.00501	0.494	(A) TP53
SMC4	3q25.33	5.63	4.75	0.80	0.78	0.88	0.00504	0.495	(A) TP53
CDKN3	14q22.2	4.91	4.02	0.79	0.79	0.89	0.00505	0.495	(A) TP53
EIF4A2P1	18p11.21	0.42	0.20	0.35	0.17	0.21	0.00517	0.506	(A) TP53
TUG1	22q12.2	5.82	5.32	0.54	0.44	0.50	0.0052	0.508	(A) TP53
FAM90A11	8p23.1	0.01	0.00	0.02	0.00	0.01	0.00527	0.513	(A) TP53
ALDH1L1-AS2	3q21.3	0.09	0.02	0.16	0.03	0.07	0.0053	0.515	(A) TP53
SEPTIN7P3	7p14.2	0.43	0.15	0.62	0.13	0.28	0.00535	0.519	(A) TP53
NR0B1	Xp21.2	0.66	0.04	1.50	0.07	0.61	0.00542	0.524	(A) TP53
POMT2	14q24.3	3.16	2.56	0.60	0.53	0.60	0.00544	0.525	(A) TP53
TWSG1	18p11.22	5.79	4.95	0.96	0.74	0.84	0.00549	0.527	(A) TP53
HOXD11	2q31.1	1.77	0.56	1.62	1.02	1.21	0.0055	0.527	(A) TP53
ST13P3	12q23.3	0.57	0.40	0.29	0.13	0.17	0.00551	0.527	(A) TP53
SERPINH1P1	9p13.3	0.71	0.42	0.43	0.24	0.29	0.00559	0.533	(A) TP53
DLX2-DT	2q31.1	0.44	0.12	0.62	0.21	0.32	0.00565	0.538	(A) TP53
ATR	3q23	3.16	2.50	0.64	0.58	0.65	0.00579	0.55	(A) TP53
CDCA4	14q32.33	5.35	4.45	0.87	0.80	0.90	0.00586	0.555	(A) TP53
GAA	17q25.3	6.07	4.89	1.17	1.06	1.18	0.00588	0.556	(A) TP53
DHX57	2p22.1	3.65	3.16	0.57	0.43	0.49	0.00591	0.558	(A) TP53
DMRT1	9p24.3	0.25	0.05	0.44	0.10	0.20	0.00593	0.558	(A) TP53
CBX1	17q21.32	5.72	5.02	0.87	0.61	0.70	0.00602	0.563	(A) TP53
PRDM6-AS1	5q23.2	0.99	0.45	0.75	0.45	0.53	0.00603	0.563	(A) TP53
LIPJ	10q23.31	0.09	0.02	0.13	0.04	0.07	0.00603	0.563	(A) TP53
GPR146	7p22.3	0.92	0.61	0.44	0.26	0.31	0.00612	0.57	(A) TP53
EMD	Xq28	6.43	5.99	0.50	0.39	0.45	0.00617	0.574	(A) TP53
PCOLCE2	3q23	1.71	0.80	1.21	0.78	0.91	0.0062	0.575	(A) TP53
NIPBL-DT	5p13.2	2.81	2.16	0.79	0.57	0.65	0.00624	0.577	(A) TP53
ERICH6-AS1	3q25.1	0.83	0.52	0.42	0.26	0.31	0.0063	0.581	(A) TP53
MAP1LC3B2	12q24.22	1.80	1.34	0.74	0.36	0.46	0.00637	0.586	(A) TP53
GHET1	7q36.1	1.02	0.63	0.45	0.34	0.39	0.00641	0.588	(A) TP53
CDK5RAP2	9q33.2	4.56	3.96	0.78	0.51	0.59	0.00651	0.596	(A) TP53
GSTM2	1p13.3	1.51	0.76	1.33	0.55	0.74	0.00655	0.598	(A) TP53
PHF10P1	Xq28	0.52	0.31	0.29	0.18	0.22	0.00661	0.601	(A) TP53
CEP170P1	4q26	0.37	0.20	0.28	0.13	0.16	0.00661	0.601	(A) TP53
RAD1	5p13.2	3.86	3.34	0.59	0.46	0.52	0.00675	0.612	(A) TP53
KIF7	15q26.1	2.36	1.51	0.97	0.75	0.85	0.00679	0.615	(A) TP53
FAT3	11q14.3	0.36	0.12	0.55	0.13	0.25	0.00682	0.616	(A) TP53
MIS18BP1	14q21.2	4.35	3.69	0.68	0.60	0.67	0.00686	0.617	(A) TP53
TEX48	9q32	0.25	0.09	0.33	0.10	0.16	0.00688	0.618	(A) TP53
RPL3P5	2q37.3	0.21	0.11	0.18	0.07	0.10	0.00701	0.627	(A) TP53
C2ORF42	2p13.3	3.49	3.13	0.41	0.32	0.36	0.00702	0.627	(A) TP53
PIAS2	18q21.1	2.60	2.08	0.71	0.44	0.52	0.00703	0.627	(A) TP53
WDR82P2	1p22.1	0.20	0.10	0.19	0.07	0.10	0.00704	0.627	(A) TP53
LINC01607	8q21.13	0.33	0.15	0.30	0.14	0.18	0.00709	0.629	(A) TP53
DLG1-AS1	3q29	0.60	0.32	0.47	0.22	0.28	0.00713	0.631	(A) TP53
GDF11	12q13.2	2.37	1.74	0.72	0.56	0.63	0.00714	0.631	(A) TP53
PPIAP77	5p12	1.11	0.67	0.69	0.36	0.44	0.00721	0.633	(A) TP53
GCLC-AS1	6p12.1	1.25	0.70	0.84	0.46	0.55	0.00721	0.633	(A) TP53
MSI1	12q24.31	2.47	1.26	1.66	1.03	1.21	0.00722	0.633	(A) TP53
DYNC2H1	11q22.3	1.98	1.27	0.92	0.62	0.71	0.00723	0.633	(A) TP53
ST13P4	13q14.2	1.06	0.76	0.42	0.26	0.30	0.00727	0.635	(A) TP53
SENP5	3q29	4.72	4.05	0.63	0.60	0.66	0.00738	0.643	(A) TP53
OPA1	3q29	5.61	4.94	0.66	0.61	0.67	0.0075	0.653	(A) TP53
CLDN24	4q35.1	0.50	0.17	0.63	0.24	0.33	0.00752	0.653	(A) TP53
TMEM237	2q33.1	3.47	2.79	0.92	0.58	0.68	0.0076	0.658	(A) TP53
ZNF131	5p12	4.09	3.51	0.65	0.51	0.57	0.00763	0.659	(A) TP53
ARMC8	3q22.3	4.00	3.47	0.52	0.48	0.53	0.00769	0.661	(A) TP53
FOXP2	7q31.1	1.55	0.79	1.13	0.64	0.76	0.00769	0.661	(A) TP53
RNA5SP145	3q25.1	0.62	0.19	0.76	0.32	0.42	0.00783	0.672	(A) TP53
HAUS7	Xq28	0.72	0.44	0.37	0.24	0.28	0.00799	0.684	(A) TP53
SETSIP	1p22.1	1.10	0.81	0.44	0.24	0.29	0.00806	0.688	(A) TP53
ST13	22q13.2	7.41	6.94	0.54	0.42	0.47	0.00811	0.69	(A) TP53
CEP128	14q31.1	1.90	1.45	0.54	0.40	0.45	0.00812	0.69	(A) TP53
FAM237A	2q33.3	0.12	0.01	0.26	0.03	0.11	0.00813	0.69	(A) TP53
TRHR	8q23.1	0.13	0.05	0.18	0.04	0.08	0.00819	0.691	(A) TP53
EIF2A	3q25.1	6.06	5.46	0.60	0.55	0.61	0.0082	0.691	(A) TP53
CD99L2	Xq28	4.25	3.46	0.74	0.72	0.78	0.0082	0.691	(A) TP53
RN7SL397P	3q13.33	0.24	0.05	0.36	0.15	0.20	0.0083	0.697	(A) TP53
RN7SL219P	16p13.3	0.44	0.18	0.43	0.21	0.26	0.00831	0.697	(A) TP53
RHOQ	2p21	4.31	3.71	0.69	0.54	0.60	0.0084	0.703	(A) TP53
HSP90AA1	14q32.31	9.77	9.07	0.69	0.63	0.69	0.0085	0.71	(A) TP53
ATAD2	8q24.13	5.48	4.58	0.78	0.83	0.90	0.00857	0.714	(A) TP53
FOXRED2	22q12.3	5.16	4.25	0.92	0.84	0.92	0.00863	0.718	(A) TP53
ZNF532	18q21.32	4.43	3.54	0.93	0.81	0.89	0.00868	0.72	(A) TP53
DZIP1	13q32.1	2.39	1.50	1.22	0.78	0.89	0.0087	0.72	(A) TP53
USP13	3q26.33	3.26	2.37	0.88	0.82	0.89	0.00872	0.72	(A) TP53
LINC00630	Xq22.1	0.99	0.68	0.34	0.28	0.31	0.00876	0.721	(A) TP53
MFSD14A	1p21.2	1.27	0.95	0.40	0.29	0.32	0.00878	0.721	(A) TP53
INTS6L-AS1	Xq26.3	0.47	0.23	0.40	0.20	0.24	0.00878	0.721	(A) TP53
SPMIP3	1q44	0.51	0.28	0.35	0.20	0.24	0.00881	0.722	(A) TP53
FBXO30	6q24.3	3.57	3.07	0.59	0.45	0.50	0.00884	0.723	(A) TP53
ACTN1-DT	14q24.1	0.57	0.29	0.39	0.24	0.28	0.00891	0.726	(A) TP53
VPS8	3q27.2	4.05	3.46	0.58	0.54	0.59	0.00899	0.732	(A) TP53
E2F7	12q21.2	3.53	2.55	0.97	0.91	0.99	0.0091	0.739	(A) TP53
RPA1	17p13.3	5.90	5.24	0.73	0.60	0.66	0.0092	0.742	(A) TP53
TATDN1	8q24.13	3.76	3.16	0.59	0.55	0.60	0.00921	0.742	(A) TP53
ST13P5	11p15.1	1.35	1.01	0.45	0.30	0.34	0.00921	0.742	(A) TP53
NEDD1	12q23.1	4.63	3.97	0.69	0.60	0.66	0.00922	0.742	(A) TP53
MTFR2P2	22q13.1	0.22	0.03	0.46	0.08	0.19	0.00929	0.746	(A) TP53
SLC25A36	3q23	5.09	4.25	0.81	0.77	0.83	0.00931	0.746	(A) TP53
RAB6B	3q22.1	2.31	1.41	1.38	0.75	0.90	0.00936	0.749	(A) TP53
GPRACR	9q34.11	0.15	0.06	0.19	0.06	0.09	0.00943	0.753	(A) TP53
FMO6P	1q24.3	0.49	0.11	0.82	0.21	0.37	0.00967	0.77	(A) TP53
ALK	2p23.2-p23.1	0.20	0.08	0.26	0.07	0.12	0.00972	0.771	(A) TP53
SIVA1	14q32.33	4.98	4.45	0.56	0.49	0.53	0.00974	0.771	(A) TP53
SLC26A5	7q22.1	0.49	0.16	0.58	0.25	0.33	0.00977	0.771	(A) TP53
SENP2	3q27.2	4.66	4.02	0.67	0.59	0.64	0.00978	0.771	(A) TP53
PFN2	3q25.1	6.29	4.63	1.59	1.54	1.66	0.00981	0.771	(A) TP53
SPAST	2p22.3	3.96	3.47	0.63	0.43	0.48	0.00981	0.771	(A) TP53
TIPARP-AS1	3q25.31	1.52	0.98	0.62	0.49	0.54	0.00982	0.771	(A) TP53
NCK1-DT	3q22.3	1.67	1.18	0.61	0.44	0.50	0.00984	0.771	(A) TP53
LINC03032	13q34	0.43	0.09	0.82	0.14	0.34	0.0099	0.773	(A) TP53
GTPBP8	3q13.2	3.13	2.71	0.48	0.39	0.42	0.0099	0.773	(A) TP53
GLA	Xq22.1	3.93	3.35	0.72	0.53	0.59	0.00992	0.773	(A) TP53
HSPBAP1	3q21.1	3.11	2.55	0.57	0.52	0.56	0.00999	0.776	(A) TP53
WDPCP	2p15	1.48	1.08	0.46	0.37	0.40	0.0103	0.798	(A) TP53
SENP3	17p13	3.31	2.79	0.56	0.48	0.53	0.0103	0.8	(A) TP53
TMEM26	10q21.2	0.91	0.57	0.58	0.28	0.35	0.0105	0.807	(A) TP53
KLHL5	4p14	4.61	3.68	0.94	0.86	0.93	0.0106	0.812	(A) TP53
SMIM29	6p21.31	4.63	4.03	0.70	0.54	0.60	0.0106	0.812	(A) TP53
KPNA4	3q25.33	5.48	4.86	0.57	0.58	0.62	0.0106	0.812	(A) TP53
MAF1	8q24.3	6.98	6.46	0.55	0.47	0.52	0.0106	0.813	(A) TP53
PPP1R2B	5q33.3	0.43	0.27	0.24	0.13	0.16	0.0107	0.813	(A) TP53
MSH6	2p16.3	4.43	3.65	0.75	0.73	0.78	0.0107	0.815	(A) TP53
FTO	16q12.2	3.22	2.74	0.59	0.44	0.49	0.0109	0.825	(A) TP53
CABYR	18q11.2	2.20	1.31	1.47	0.74	0.90	0.0109	0.825	(A) TP53
CNTNAP3C	9q12	0.37	0.12	0.52	0.16	0.25	0.011	0.835	(A) TP53
NOVA1	14q12	0.82	0.40	0.77	0.31	0.42	0.0112	0.843	(A) TP53
IQCM	4q31.23	0.28	0.08	0.37	0.14	0.19	0.0113	0.851	(A) TP53
TMEM221	19p13.11	0.62	0.33	0.52	0.22	0.29	0.0113	0.853	(A) TP53
RPL35AP28	12q13.12	0.93	0.40	1.00	0.40	0.53	0.0115	0.863	(A) TP53
GSK3B	3q13.33	4.35	3.85	0.68	0.45	0.50	0.0115	0.863	(A) TP53
LINC01633	1q25.3	0.63	0.27	0.47	0.32	0.36	0.0115	0.863	(A) TP53
GSTA8P	6p12.2	0.53	0.11	1.03	0.13	0.42	0.0117	0.873	(A) TP53
RNLS	10q23.31	1.63	0.83	1.00	0.73	0.81	0.0117	0.874	(A) TP53
ADGRV1	5q14.3	0.74	0.32	0.60	0.37	0.42	0.0118	0.876	(A) TP53
HTR7P1	12p13.1	1.67	1.15	0.61	0.48	0.52	0.0123	0.911	(A) TP53
ZIC4	3q24	0.41	0.09	0.70	0.20	0.32	0.0123	0.912	(A) TP53
TNS1-AS1	2q35	0.62	0.28	0.59	0.27	0.34	0.0124	0.918	(A) TP53
CBR1-AS1	21q22.12	0.62	0.32	0.51	0.24	0.30	0.0124	0.918	(A) TP53
LINC00575	4q21.22	0.04	0.01	0.07	0.02	0.03	0.0125	0.919	(A) TP53
HNRNPA1P44	15q22.31	0.44	0.26	0.33	0.14	0.18	0.0126	0.923	(A) TP53
ANKRD26P3	13q12.11	0.27	0.06	0.43	0.14	0.21	0.0126	0.923	(A) TP53
ZFP1	16q23.1	3.42	2.91	0.59	0.46	0.50	0.0126	0.923	(A) TP53
ODC1-DT	2p25.1	1.27	0.77	0.85	0.42	0.51	0.0128	0.933	(A) TP53
NSD3	8p11.23	4.45	3.83	0.69	0.57	0.62	0.0128	0.933	(A) TP53
SPTLC1P3	6q12	0.10	0.01	0.19	0.05	0.08	0.0131	0.953	(A) TP53
RAI14	5p13.2	5.22	4.40	1.02	0.75	0.82	0.0132	0.96	(A) TP53
NEPRO	3q13.2	4.54	3.98	0.59	0.52	0.56	0.0133	0.963	(A) TP53
RPS29P16	7q22.1	3.60	3.03	0.64	0.53	0.57	0.0133	0.963	(A) TP53
CEP70	3q22.3	4.03	3.33	0.73	0.66	0.70	0.0134	0.963	(A) TP53
DCUN1D1	3q26.33	4.50	3.87	0.70	0.59	0.63	0.0134	0.963	(A) TP53
TBL1XR1	3q26.32	6.22	5.44	0.71	0.74	0.78	0.0134	0.963	(A) TP53
RHOQP3	2q21.1	0.49	0.27	0.33	0.19	0.22	0.0134	0.963	(A) TP53
CDK17	12q23.1	4.38	3.88	0.63	0.46	0.50	0.0136	0.974	(A) TP53
SERTAD4	1q32.2	3.35	2.05	1.34	1.23	1.30	0.0138	0.986	(A) TP53
MSL2	3q22.3	4.96	4.34	0.68	0.58	0.62	0.0139	0.987	(A) TP53
TLL1	4q32.3	1.15	0.57	1.10	0.44	0.58	0.0141	1.01	(A) TP53
VMA21	Xq28	5.85	5.24	0.66	0.57	0.61	0.0142	1.01	(A) TP53
ARMH4	14q23.1	1.43	0.90	0.77	0.47	0.53	0.0142	1.01	(A) TP53
USP44	12q22	0.48	0.23	0.46	0.20	0.25	0.0143	1.01	(A) TP53
SHANK1	19q13.33	0.39	0.20	0.35	0.15	0.19	0.0143	1.01	(A) TP53
GPM6A	4q34.2	0.76	0.26	1.10	0.32	0.50	0.0145	1.02	(A) TP53
ZNF148	3q21.2	4.56	3.97	0.67	0.55	0.59	0.0146	1.03	(A) TP53
CCDC117	22q12.1	4.95	4.45	0.62	0.46	0.50	0.0149	1.05	(A) TP53
VBP1	Xq28	6.11	5.53	0.52	0.56	0.58	0.0151	1.06	(A) TP53
CSPG4P13	15q24.3	0.41	0.19	0.46	0.15	0.22	0.0151	1.06	(A) TP53
RNU2-31P	3q25.33	0.32	0.09	0.46	0.16	0.23	0.0152	1.06	(A) TP53
SMIM45	22q13.2	0.68	0.33	0.49	0.31	0.35	0.0153	1.06	(A) TP53
RTL3	Xq21.1	0.17	0.06	0.27	0.05	0.11	0.0154	1.07	(A) TP53
GTF2A1-AS1	14q31.1	1.09	0.77	0.50	0.28	0.32	0.0155	1.07	(A) TP53
GPATCH11	2p22.2	3.79	3.34	0.47	0.43	0.45	0.0155	1.07	(A) TP53
GYG1P1	8q21.11	0.22	0.10	0.24	0.09	0.12	0.0155	1.07	(A) TP53
CIZ1	9q34.11	5.59	5.15	0.55	0.40	0.44	0.0155	1.07	(A) TP53
TSHZ3-AS1	19q12	0.29	0.10	0.36	0.15	0.19	0.0156	1.07	(A) TP53
FOXL2	3q22.3	1.35	0.48	1.56	0.69	0.86	0.0156	1.07	(A) TP53
SETP8	Xq23	0.75	0.49	0.35	0.24	0.26	0.0156	1.07	(A) TP53
LINC01698	1q32.2	0.36	0.11	0.48	0.20	0.26	0.0157	1.07	(A) TP53
SLC36A1	5q33.1	3.94	3.36	0.78	0.53	0.58	0.0157	1.07	(A) TP53
HSP90AA3P	1q23.1	0.64	0.42	0.38	0.19	0.22	0.0158	1.08	(A) TP53
ALMS1	2p13.1	3.55	2.85	0.71	0.66	0.69	0.0159	1.08	(A) TP53
SELENOT	3q25.1	6.35	5.82	0.60	0.50	0.53	0.0159	1.08	(A) TP53
GABRA5	15q12	0.45	0.08	0.87	0.18	0.37	0.016	1.08	(A) TP53
APMAP	20p11.21	7.06	6.38	0.66	0.65	0.68	0.016	1.08	(A) TP53
L3HYPDH	14q23.1	2.94	2.32	0.74	0.58	0.62	0.0161	1.09	(A) TP53
NSMCE3	15q13.1	3.47	2.95	0.54	0.50	0.52	0.0163	1.1	(A) TP53
SV2A	1q21.2	2.37	1.43	1.27	0.86	0.95	0.0163	1.1	(A) TP53
NADSYN1	11q13.4	3.96	3.45	0.82	0.44	0.51	0.0164	1.1	(A) TP53
PTDSS1	8q22.1	5.73	5.08	0.77	0.61	0.65	0.0164	1.1	(A) TP53
TERF1	8q21.11	2.96	2.50	0.50	0.44	0.46	0.0164	1.1	(A) TP53
PMM2P2	18p11.21	0.12	0.03	0.18	0.07	0.09	0.0167	1.11	(A) TP53
ICE1	5p15.32	4.82	4.17	0.72	0.62	0.65	0.0167	1.11	(A) TP53
DPY19L4	8q22.1	4.35	3.73	0.65	0.58	0.61	0.0168	1.12	(A) TP53
TIMMDC1	3q13.33	6.27	5.78	0.57	0.47	0.50	0.0168	1.12	(A) TP53
MAPK10	4q21.3	0.79	0.39	0.70	0.34	0.40	0.017	1.13	(A) TP53
POLQ	3q13.33	3.33	2.60	0.84	0.69	0.73	0.017	1.13	(A) TP53
NUDT3	6p21.31	1.11	0.86	0.33	0.23	0.25	0.0171	1.13	(A) TP53
AP4S1	14q12	2.05	1.64	0.60	0.36	0.41	0.0171	1.13	(A) TP53
ANKUB1	3q25.1	0.23	0.08	0.38	0.06	0.16	0.0173	1.13	(A) TP53
S1PR3	9q22.1	2.67	1.77	1.23	0.82	0.90	0.0173	1.13	(A) TP53
MEIOC	17q21.31	0.39	0.21	0.42	0.12	0.19	0.0173	1.13	(A) TP53
ARHGEF26-AS1	3q25.2	0.44	0.17	0.56	0.19	0.27	0.0173	1.13	(A) TP53
RHEB	7q36.1	6.26	5.66	0.59	0.58	0.60	0.0174	1.13	(A) TP53
PSMD10	Xq22.3	5.90	5.33	0.49	0.55	0.57	0.0174	1.13	(A) TP53
AKR1C8	10p15.1	0.22	0.07	0.29	0.12	0.16	0.0174	1.13	(A) TP53
TBX20	7p14.2	0.59	0.14	0.92	0.33	0.45	0.0175	1.13	(A) TP53
FAHD2A	2q11.1	2.95	2.50	0.48	0.43	0.45	0.0175	1.13	(A) TP53
PAK2	3q29	6.82	6.19	0.64	0.61	0.63	0.0175	1.13	(A) TP53
MCCC1	3q27.1	4.57	3.80	0.81	0.73	0.77	0.0175	1.13	(A) TP53
ITGA2B	17q21.31	0.60	0.28	0.52	0.28	0.32	0.0176	1.14	(A) TP53
SLC47A2	17p11.2	1.23	0.53	1.25	0.57	0.70	0.0176	1.14	(A) TP53
LMO1	11p15.4	0.85	0.24	1.10	0.48	0.60	0.0177	1.14	(A) TP53
DEPDC1-AS1	1p31.3-p31.2	0.43	0.23	0.29	0.18	0.20	0.0178	1.14	(A) TP53
PCGF7P	19p12	0.43	0.24	0.24	0.17	0.19	0.0179	1.14	(A) TP53
CEP63	3q22.2	2.89	2.36	0.53	0.51	0.53	0.0179	1.14	(A) TP53
WDHD1	14q22.2-q22.3	3.83	3.05	0.80	0.75	0.78	0.0179	1.14	(A) TP53
SLC2A12	6q23.2	2.56	1.57	1.39	0.90	0.99	0.0179	1.14	(A) TP53
RNF7P1	3p14.3	0.76	0.48	0.48	0.24	0.28	0.018	1.14	(A) TP53
PLA2G15	16q22.1	3.74	3.20	0.58	0.51	0.54	0.0181	1.15	(A) TP53
TSEN15	1q25.3	3.59	3.02	0.57	0.55	0.57	0.0181	1.15	(A) TP53
SKIC8	15q25.1	3.84	3.54	0.40	0.28	0.30	0.0182	1.15	(A) TP53
CNTROB	17p13.1	4.22	3.61	0.58	0.59	0.61	0.0182	1.15	(A) TP53
CDH8	16q21	0.52	0.18	0.57	0.29	0.34	0.0182	1.15	(A) TP53
KPNA1	3q21.1	4.44	3.92	0.63	0.48	0.52	0.0184	1.16	(A) TP53
MPP4	2q33.1	0.19	0.08	0.25	0.07	0.11	0.0185	1.17	(A) TP53
KIAA0753	17p13.1	3.64	3.16	0.57	0.45	0.47	0.0185	1.17	(A) TP53
LINC02817	1q41	0.04	0.01	0.08	0.01	0.03	0.0186	1.17	(A) TP53
ATP2C1	3q22.1	6.00	5.34	0.68	0.64	0.66	0.0187	1.17	(A) TP53
ULBP1	6q25.1	1.76	1.01	1.08	0.68	0.75	0.0187	1.17	(A) TP53
UGT1A2P	2q37.1	0.32	0.09	0.49	0.16	0.23	0.019	1.19	(A) TP53
CDH8-AS1	16q21	0.39	0.11	0.50	0.23	0.28	0.0191	1.19	(A) TP53
ENTREP2	15q13.1	0.39	0.10	0.72	0.09	0.28	0.0192	1.19	(A) TP53
RCN2	15q24.3	4.79	4.17	0.68	0.60	0.62	0.0192	1.19	(A) TP53
KCNJ2-AS1	17q24.3	1.03	0.61	0.67	0.36	0.41	0.0192	1.19	(A) TP53
UCHL1	4p13	4.30	2.31	2.90	1.81	2.00	0.0193	1.19	(A) TP53
MAP6D1	3q27.1	0.92	0.63	0.41	0.27	0.29	0.0194	1.2	(A) TP53
CXORF58	Xp22.11	0.25	0.14	0.22	0.09	0.12	0.0194	1.2	(A) TP53
IGLVIVOR22-2	22q12.2-q12.3	0.26	0.08	0.33	0.14	0.17	0.0195	1.2	(A) TP53
GTF2IRD2P1	7q11.23	1.39	0.53	1.28	0.77	0.86	0.0196	1.2	(A) TP53
G2E3	14q12	3.69	3.10	0.66	0.56	0.58	0.0196	1.21	(A) TP53
HSPA1A	6p21.33	6.85	5.51	1.40	1.30	1.34	0.0198	1.21	(A) TP53
ABCF3	3q27.1	5.13	4.64	0.55	0.48	0.50	0.0198	1.21	(A) TP53
DNAJB11	3q27.3	4.69	4.03	0.58	0.64	0.66	0.0198	1.21	(A) TP53
CCDC197	14q32.12	0.04	0.01	0.07	0.01	0.03	0.0198	1.21	(A) TP53
PKDREJ	22q13.31	0.69	0.39	0.38	0.28	0.30	0.0198	1.21	(A) TP53
CHEK2	22q12.1	3.33	2.76	0.65	0.55	0.57	0.0198	1.21	(A) TP53
SH3BGR	21q22.2	0.27	0.13	0.23	0.12	0.14	0.0199	1.21	(A) TP53
LINC00578	3q26.32	1.23	0.70	0.96	0.44	0.53	0.0199	1.21	(A) TP53
CDH24	14q11.2	4.07	3.30	0.91	0.73	0.77	0.02	1.21	(A) TP53
RPL35AP36	22q13.31	1.68	1.24	0.62	0.41	0.44	0.02	1.21	(A) TP53
FXR2	17p13.1	4.72	4.22	0.54	0.48	0.50	0.0201	1.21	(A) TP53
HMGN1P9	3q22.2	0.15	0.02	0.28	0.08	0.12	0.0201	1.21	(A) TP53
ACTR10	14q23.1	4.98	4.60	0.47	0.36	0.38	0.0201	1.21	(A) TP53
ILRUN	6p21.31	6.68	6.23	0.54	0.42	0.45	0.0202	1.21	(A) TP53
SOST	17q21.31	1.17	0.27	2.10	0.50	0.90	0.0202	1.21	(A) TP53
LINC01415	18q21.2	0.73	0.32	0.58	0.38	0.42	0.0204	1.22	(A) TP53
ZFAT	8q24.22	2.47	2.11	0.48	0.33	0.36	0.0206	1.23	(A) TP53
GPR161	1q24.2	2.82	1.89	1.18	0.88	0.93	0.0207	1.23	(A) TP53
MTBP	8q24.12	2.52	1.91	0.62	0.59	0.61	0.0208	1.24	(A) TP53
PITPNA-AS1	17p13.3	1.58	1.13	0.62	0.41	0.45	0.021	1.25	(A) TP53
DBF4B	17q21.31	3.12	2.46	0.69	0.64	0.66	0.0211	1.26	(A) TP53
SRGAP2	1q32.1	3.38	2.85	0.58	0.51	0.53	0.0213	1.27	(A) TP53
ENTHD1	22q13.1	0.42	0.15	0.60	0.17	0.27	0.0214	1.27	(A) TP53
APBA2	15q13.1	2.21	1.37	1.17	0.77	0.84	0.0216	1.27	(A) TP53
RNF13	3q25.1	5.87	5.30	0.61	0.56	0.58	0.0216	1.27	(A) TP53
MPHOSPH9	12q24.31	3.26	2.59	0.62	0.66	0.67	0.0216	1.27	(A) TP53
CLEC12A-AS1	12p13.31	0.46	0.12	0.67	0.25	0.33	0.0218	1.28	(A) TP53
TEX29	13q34	0.84	0.52	0.58	0.26	0.32	0.0218	1.28	(A) TP53
WNT3A	1q42.13	1.67	0.55	1.61	1.03	1.12	0.0218	1.28	(A) TP53
ECMXP	Xq28	0.25	0.09	0.33	0.11	0.16	0.0223	1.31	(A) TP53
PRR5L	11p13-p12	2.77	1.87	1.08	0.86	0.90	0.0224	1.31	(A) TP53
P3H1	1p34.2	4.36	3.62	0.79	0.72	0.74	0.0224	1.31	(A) TP53
EIF4EP3	3q26.33	0.23	0.06	0.42	0.08	0.17	0.0226	1.32	(A) TP53
SERTAD4-AS1	1q32.2	2.44	1.59	1.00	0.82	0.86	0.0227	1.32	(A) TP53
GEMIN2	14q21.1	3.26	2.71	0.57	0.54	0.55	0.0227	1.32	(A) TP53
NUP155	5p13.2	4.95	4.28	0.79	0.64	0.67	0.0228	1.32	(A) TP53
C5ORF34	5p12	2.42	1.75	0.75	0.65	0.67	0.0228	1.32	(A) TP53
RYR1	19q13.2	1.78	0.90	1.34	0.81	0.89	0.0228	1.32	(A) TP53
PARP1P1	13q34	0.24	0.15	0.16	0.08	0.09	0.0229	1.32	(A) TP53
NAMPT-AS1	7q22.3	0.13	0.05	0.15	0.06	0.08	0.0229	1.32	(A) TP53
RIMOC1	5p13.1	5.27	4.73	0.66	0.52	0.55	0.0229	1.32	(A) TP53
ODAD3	19p13.2	0.61	0.32	0.56	0.23	0.29	0.023	1.33	(A) TP53
HSPH1	13q12.3	6.36	5.50	0.86	0.84	0.85	0.0231	1.33	(A) TP53
TMCC2	1q32.1	1.86	1.09	1.11	0.72	0.78	0.0231	1.33	(A) TP53
CDC14A	1p21.2	2.45	1.85	0.71	0.58	0.60	0.0234	1.34	(A) TP53
EID3	12q23.3	1.96	1.32	0.99	0.57	0.64	0.0234	1.34	(A) TP53
ACTR6	12q23.1	4.12	3.61	0.56	0.49	0.50	0.0235	1.34	(A) TP53
SLC26A5-AS1	7q22.1	0.27	0.05	0.56	0.10	0.22	0.0235	1.34	(A) TP53
APBA1	9q21.12	1.55	1.07	0.68	0.45	0.48	0.0235	1.34	(A) TP53
KIF23	15q23	4.45	3.68	0.77	0.76	0.78	0.0236	1.34	(A) TP53
MAGEF1	3q27.1	6.20	5.29	0.86	0.90	0.91	0.0237	1.34	(A) TP53
ADAM23	2q33.3	2.73	1.49	2.14	1.06	1.24	0.0237	1.35	(A) TP53
DLX4	17q21.33	1.79	0.97	0.92	0.80	0.82	0.0238	1.35	(A) TP53
ZFAND2A-DT	7p22.3	2.38	1.76	0.74	0.59	0.62	0.024	1.36	(A) TP53
CCDC169	13q13.3	0.28	0.09	0.40	0.14	0.19	0.024	1.36	(A) TP53
C9ORF78P1	3q25.33	0.12	0.03	0.23	0.05	0.09	0.0242	1.36	(A) TP53
PSMC1P1	3p14.1	2.53	2.06	0.61	0.44	0.47	0.0243	1.37	(A) TP53
LINC02925	22q13.31	1.22	0.64	0.90	0.53	0.58	0.0243	1.37	(A) TP53
RC3H2	9q33.2	4.80	4.29	0.63	0.50	0.52	0.0244	1.37	(A) TP53
TDH-AS1	8p23.1	0.66	0.15	0.96	0.41	0.51	0.0245	1.37	(A) TP53
ANKRD62	18p11.21	0.30	0.12	0.38	0.12	0.18	0.0245	1.37	(A) TP53
ZNF133-AS1	20p11.23	0.24	0.07	0.27	0.15	0.17	0.0248	1.39	(A) TP53
HPCAL4	1p34.2	0.45	0.16	0.60	0.20	0.28	0.025	1.4	(A) TP53
MRE11P1	3q25.31	0.07	0.02	0.12	0.02	0.05	0.0253	1.4	(A) TP53
FAM174A-DT	5q21.1	0.17	0.08	0.18	0.06	0.09	0.0253	1.4	(A) TP53
ATG3	3q13.2	4.90	4.51	0.44	0.38	0.39	0.0253	1.4	(A) TP53
CAMSAP2	1q32.1	5.13	4.45	0.78	0.65	0.67	0.0254	1.4	(A) TP53
CNTNAP3P2	9q21.11	0.64	0.30	0.61	0.29	0.34	0.0254	1.4	(A) TP53
NXNL2	9q22.1	0.38	0.16	0.46	0.17	0.22	0.0254	1.4	(A) TP53
VPS37D	7q11.23	2.04	1.32	0.96	0.69	0.72	0.0258	1.42	(A) TP53
POM121L4P	22q11.2	0.12	0.03	0.21	0.06	0.09	0.0259	1.43	(A) TP53
CLIC4P3	Xp11.4	0.51	0.28	0.38	0.20	0.23	0.026	1.43	(A) TP53
PSAT1P3	1p31.1	0.33	0.19	0.27	0.11	0.14	0.026	1.43	(A) TP53
CLIC4	1p36.11	7.13	6.26	0.91	0.85	0.87	0.0262	1.44	(A) TP53
PPP1R12A	12q21.2-q21.31	4.70	4.25	0.61	0.43	0.45	0.0262	1.44	(A) TP53
NDC80	18p11.32	4.28	3.45	0.88	0.82	0.84	0.0262	1.44	(A) TP53
HOXA7	7p15.2	1.75	0.97	1.11	0.73	0.78	0.0263	1.44	(A) TP53
SNORD3J	10q11.21	0.28	0.08	0.42	0.15	0.20	0.0269	1.46	(A) TP53
CENPI	Xq22.1	3.08	2.35	0.74	0.72	0.73	0.0269	1.46	(A) TP53
TECPR2	14q32.33	3.65	3.20	0.60	0.43	0.45	0.0269	1.46	(A) TP53
CFL2	14q13.1	4.00	3.19	0.89	0.79	0.81	0.027	1.46	(A) TP53
CETN2	Xq28	6.11	5.66	0.61	0.43	0.45	0.027	1.46	(A) TP53
LAMC1	1q25.3	6.78	5.83	0.93	0.94	0.95	0.0271	1.47	(A) TP53
ALG1L11P	8p23.1	0.38	0.18	0.41	0.17	0.21	0.0271	1.47	(A) TP53
UFD1	22q11.21	4.01	3.62	0.47	0.38	0.39	0.0272	1.47	(A) TP53
TMSB15B	Xq22.2	0.22	0.11	0.19	0.10	0.11	0.0273	1.47	(A) TP53
ALPK2	18q21.31-q21.32	0.59	0.33	0.52	0.22	0.27	0.0275	1.48	(A) TP53
C2ORF76	2q14.2	3.52	3.13	0.67	0.34	0.39	0.0277	1.49	(A) TP53
CDK15	2q33.1	0.34	0.18	0.32	0.13	0.16	0.0281	1.51	(A) TP53
ASTN1	1q25.2	0.25	0.05	0.52	0.06	0.20	0.0282	1.51	(A) TP53
TMEM17	2p15	2.13	1.51	0.74	0.60	0.62	0.0283	1.52	(A) TP53
LAMP5	20p12.2	1.94	1.10	1.34	0.76	0.84	0.0283	1.52	(A) TP53
YY1	14q32.2	5.96	5.55	0.45	0.40	0.41	0.0285	1.52	(A) TP53
MCF2L2P1	3q27.3	1.67	1.02	1.00	0.60	0.65	0.0285	1.52	(A) TP53
SWI5	9q34.11	4.19	3.69	0.54	0.49	0.50	0.0285	1.52	(A) TP53
IRS4	Xq22.3	0.37	0.05	0.84	0.07	0.31	0.0289	1.53	(A) TP53
DNAJC27	2p23.3	2.43	2.01	0.45	0.42	0.42	0.0289	1.53	(A) TP53
ALOX12P2	17p13.1	2.19	1.19	1.31	0.96	1.00	0.029	1.53	(A) TP53
XRCC6P4	8q12.3	0.18	0.10	0.20	0.05	0.09	0.029	1.53	(A) TP53
CSF2RBP1	22q12.3	0.25	0.06	0.46	0.10	0.19	0.0291	1.53	(A) TP53
B3GNT9	16q22.1	4.48	3.68	0.89	0.79	0.80	0.0291	1.53	(A) TP53
PRKRA	2q31.2	3.38	2.86	0.58	0.52	0.52	0.0291	1.53	(A) TP53
MBD4	3q21.3	5.18	4.58	0.55	0.60	0.60	0.0292	1.53	(A) TP53
MOB4P1	2p13.3	0.22	0.09	0.29	0.10	0.13	0.0292	1.53	(A) TP53
METTL4	18p11.32	3.28	2.68	0.58	0.60	0.60	0.0293	1.54	(A) TP53
SEC23A	14q21.1	5.08	4.57	0.67	0.49	0.51	0.0295	1.55	(A) TP53
DNAJC19	3q26.33	4.56	4.05	0.71	0.49	0.52	0.0296	1.55	(A) TP53
ACAP2	3q29	5.20	4.55	0.80	0.64	0.65	0.03	1.57	(A) TP53
RNU6-1191P	16q23.2	0.21	0.02	0.48	0.09	0.19	0.0302	1.58	(A) TP53
HOXD10	2q31.1	2.72	1.20	2.11	1.45	1.52	0.0303	1.58	(A) TP53
TXNDC8	9q31.3	0.14	0.04	0.25	0.06	0.10	0.0304	1.58	(A) TP53
KCNS3	2p24.2	3.82	2.67	1.52	1.11	1.15	0.0305	1.58	(A) TP53
MELTF-AS1	3q29	2.82	1.92	0.99	0.89	0.90	0.0305	1.58	(A) TP53
USP39	2p11.2	5.63	5.16	0.53	0.46	0.47	0.0305	1.58	(A) TP53
PRKCH-AS1	14q23.1	1.29	0.90	0.63	0.36	0.40	0.0305	1.58	(A) TP53
SLC12A8	3q21.2	4.00	3.36	0.90	0.61	0.64	0.0306	1.58	(A) TP53
RPL39L	3q27.3	4.94	3.48	1.52	1.46	1.46	0.031	1.6	(A) TP53
AGBL5	2p23.3	4.03	3.46	0.70	0.56	0.57	0.031	1.6	(A) TP53
FUNDC2	Xq28	3.67	3.28	0.43	0.38	0.39	0.031	1.6	(A) TP53
MRPL33	2p23.2	5.51	5.10	0.41	0.42	0.41	0.0311	1.6	(A) TP53
CCNJL	5q33.3	1.31	0.79	0.84	0.47	0.52	0.0311	1.6	(A) TP53
NRL	14q11.2-q12	1.02	0.71	0.31	0.31	0.31	0.0312	1.6	(A) TP53
RAB23	6p12.1-p11.2	2.99	2.41	0.82	0.56	0.58	0.0314	1.61	(A) TP53
MPV17	2p23.3	4.74	4.31	0.51	0.42	0.43	0.0315	1.61	(A) TP53
TICRR	15q26.1	3.51	2.72	0.88	0.79	0.79	0.0318	1.63	(A) TP53
RAD9B	12q24.11	0.73	0.48	0.39	0.23	0.25	0.0319	1.63	(A) TP53
FADS2	11q12.2	3.55	2.44	1.51	1.07	1.11	0.032	1.63	(A) TP53
ANO4	12q23.1	0.36	0.12	0.55	0.15	0.24	0.0321	1.63	(A) TP53
PPP1R21-DT	2p16.3	0.91	0.56	0.52	0.33	0.35	0.0324	1.65	(A) TP53
CDC45	22q11.21	4.30	3.52	0.87	0.77	0.78	0.0328	1.66	(A) TP53
DYNC1H1	14q32.31	5.69	5.10	0.75	0.57	0.59	0.0329	1.66	(A) TP53
EIF4A2P4	Xp11.22	0.89	0.59	0.43	0.29	0.30	0.0329	1.66	(A) TP53
NECAB2	16q23.3	0.75	0.27	1.07	0.33	0.48	0.033	1.67	(A) TP53
B4GALT4-AS1	3q13.32	0.48	0.25	0.40	0.20	0.23	0.0331	1.67	(A) TP53
MRPS31P4	13q14.3	1.14	0.77	0.42	0.36	0.37	0.0333	1.68	(A) TP53
TOGARAM1	14q21.2	3.21	2.66	0.54	0.55	0.55	0.0334	1.68	(A) TP53
APELA	4q32.3	0.30	0.13	0.43	0.10	0.18	0.0336	1.69	(A) TP53
ZFP92	Xq28	1.13	0.65	0.74	0.45	0.48	0.0336	1.69	(A) TP53
DYNC1I1	7q21.3	1.88	0.95	1.18	0.91	0.93	0.0338	1.7	(A) TP53
SLC31A1P1	3q26.31	0.72	0.39	0.48	0.31	0.33	0.034	1.7	(A) TP53
FKBP14	7p14.3	3.89	3.30	0.76	0.58	0.59	0.0346	1.73	(A) TP53
HMCES	3q21.3	6.03	5.44	0.66	0.59	0.59	0.035	1.75	(A) TP53
PCNX1	14q24.2	4.01	3.50	0.68	0.50	0.51	0.0352	1.75	(A) TP53
TMSB15A	Xq22.1	1.43	0.79	1.16	0.56	0.64	0.0352	1.75	(A) TP53
SPRN	10q26.3	0.87	0.52	0.58	0.32	0.35	0.0353	1.76	(A) TP53
SDHDP1	18p11.21	0.15	0.06	0.15	0.08	0.09	0.0357	1.77	(A) TP53
RNU6-901P	3q25.2	0.52	0.11	0.92	0.28	0.41	0.0358	1.78	(A) TP53
KIAA1614-AS1	1q25.3	0.35	0.21	0.25	0.13	0.14	0.036	1.78	(A) TP53
ST13P6	8q24.22	1.28	0.97	0.51	0.28	0.31	0.0361	1.78	(A) TP53
EMSY	11q13.5	3.19	2.73	0.56	0.45	0.45	0.0361	1.79	(A) TP53
CCDC136	7q32.1	1.36	0.80	0.70	0.55	0.55	0.0364	1.79	(A) TP53
TMEM67	8q22.1	2.60	1.96	0.67	0.65	0.64	0.0364	1.79	(A) TP53
BTG3-AS1	21q21.1	1.06	0.74	0.48	0.30	0.32	0.0365	1.8	(A) TP53
TENT4A	5p15.31	4.93	4.32	0.63	0.61	0.61	0.0366	1.8	(A) TP53
CLEC12B	12p13.2	0.25	0.09	0.37	0.11	0.16	0.0366	1.8	(A) TP53
TOX4P1	4q25	0.35	0.25	0.20	0.08	0.10	0.0366	1.8	(A) TP53
EXT1	8q24.11	5.46	4.82	0.76	0.63	0.64	0.0369	1.81	(A) TP53
LINC01229	16q23.2	0.16	0.06	0.23	0.06	0.10	0.0371	1.81	(A) TP53
RN7SKP213	2q35	0.12	0.01	0.27	0.06	0.11	0.0371	1.81	(A) TP53
TRIM59	3q25.33	2.94	2.30	0.76	0.64	0.64	0.0372	1.81	(A) TP53
GPX8	5q11.2	3.92	3.11	1.09	0.79	0.81	0.0372	1.81	(A) TP53
PPP1R2	3q29	5.58	5.12	0.53	0.46	0.46	0.0376	1.83	(A) TP53
PRDM13	6q16.2	0.37	0.09	0.54	0.23	0.28	0.0376	1.83	(A) TP53
HNRNPLL	2p22.1	4.69	4.21	0.43	0.49	0.48	0.0377	1.83	(A) TP53
LMAN2L	2q11.2	4.83	4.32	0.64	0.50	0.50	0.0377	1.83	(A) TP53
MFHAS1	8p23.1	5.34	4.50	0.85	0.85	0.84	0.0378	1.83	(A) TP53
GTSE1-DT	22q13.31	0.96	0.63	0.47	0.32	0.33	0.0379	1.83	(A) TP53
RNU6-993P	19p13.3	0.19	0.02	0.42	0.09	0.17	0.0381	1.84	(A) TP53
ADGRL3	4q13.1	1.49	0.89	0.94	0.56	0.60	0.0385	1.85	(A) TP53
YWHAQP4	4q32.3	0.72	0.49	0.36	0.21	0.23	0.0389	1.87	(A) TP53
SETP14	3q25.31	2.80	2.31	0.64	0.48	0.49	0.039	1.87	(A) TP53
CALU	7q32.1	6.48	5.81	0.74	0.67	0.67	0.039	1.87	(A) TP53
ARL13B	3q11.1-q11.2	3.98	3.27	0.69	0.73	0.71	0.0393	1.88	(A) TP53
LARP6	15q23	2.50	1.63	1.05	0.87	0.87	0.0394	1.88	(A) TP53
CD81-AS1	11p15.5	0.38	0.20	0.30	0.17	0.18	0.0394	1.89	(A) TP53
TUBB4A	19p13.3	1.07	0.45	1.17	0.53	0.62	0.0395	1.89	(A) TP53
C4ORF17	4q23	0.13	0.02	0.28	0.06	0.11	0.0396	1.89	(A) TP53
TTC5	14q11.2	2.75	2.28	0.56	0.47	0.47	0.0398	1.9	(A) TP53
KATNAL1	13q12.3	2.77	2.09	0.87	0.68	0.68	0.0401	1.91	(A) TP53
KRT8P12	3q25.33	3.52	2.86	0.67	0.68	0.67	0.0402	1.91	(A) TP53
DTD2	14q12	2.68	2.09	0.78	0.57	0.58	0.0403	1.91	(A) TP53
TRAPPC6B	14q21.1	2.23	1.81	0.53	0.42	0.42	0.0405	1.92	(A) TP53
SLX4IP	20p12.2	3.28	2.80	0.64	0.48	0.49	0.0407	1.93	(A) TP53
C10ORF90	10q26.2	0.17	0.05	0.30	0.06	0.12	0.041	1.94	(A) TP53
PRKG1-AS1	10q21.1	0.26	0.11	0.24	0.13	0.14	0.0416	1.96	(A) TP53
CHCHD2P4	6q23.2	0.29	0.07	0.52	0.13	0.22	0.0419	1.97	(A) TP53
PRPS1	Xq22.3	4.98	4.27	0.58	0.74	0.71	0.0419	1.97	(A) TP53
RTRAF	14q22.1	5.24	4.90	0.40	0.34	0.34	0.042	1.97	(A) TP53
ALDH1L2	12q23.3	2.78	1.70	1.21	1.09	1.08	0.0422	1.98	(A) TP53
SEC22A	3q21.1	3.28	2.90	0.49	0.38	0.38	0.0424	1.99	(A) TP53
CCT6P2	5p15.2	0.70	0.47	0.46	0.19	0.23	0.0426	1.99	(A) TP53
GDI1	Xq28	6.47	5.93	0.49	0.56	0.54	0.0428	2	(A) TP53
GLULP3	11q24.1	0.29	0.14	0.30	0.13	0.15	0.043	2.01	(A) TP53
GLDN	15q21.2	1.22	0.80	0.74	0.39	0.43	0.0431	2.01	(A) TP53
AMPH	7p14.1	1.06	0.60	0.80	0.40	0.45	0.0431	2.01	(A) TP53
PDCD10	3q26.1	5.83	5.29	0.58	0.55	0.54	0.0433	2.01	(A) TP53
RHBDD2	7q11.23	7.30	6.82	0.66	0.47	0.48	0.0434	2.02	(A) TP53
LINC02457	12q24.22	0.73	0.20	1.04	0.45	0.53	0.0434	2.02	(A) TP53
C22ORF31	22q12.1	0.43	0.20	0.48	0.18	0.23	0.0437	2.02	(A) TP53
BLMH	17q11.2	4.75	3.97	0.90	0.79	0.78	0.0437	2.02	(A) TP53
DKK3	11p15.3	4.25	3.42	1.10	0.82	0.83	0.0437	2.02	(A) TP53
RAD51C	17q22	2.83	2.35	0.58	0.48	0.48	0.0439	2.02	(A) TP53
NEUROG1	5q31.1	0.11	0.01	0.26	0.02	0.10	0.0439	2.02	(A) TP53
LINC00632	Xq27.1	0.18	0.09	0.22	0.06	0.10	0.0439	2.02	(A) TP53
WDR53	3q29	4.03	3.33	0.71	0.72	0.70	0.044	2.02	(A) TP53
COPS8P2	3p14.1	0.71	0.48	0.37	0.21	0.22	0.0441	2.02	(A) TP53
MAPK10-AS1	4q21.3	0.16	0.06	0.19	0.08	0.10	0.0442	2.03	(A) TP53
TRMU	22q13.31	3.50	3.07	0.52	0.42	0.42	0.0443	2.03	(A) TP53
TBC1D31	8q24.13	2.79	2.21	0.56	0.60	0.58	0.0448	2.05	(A) TP53
FAM157A	3q29	1.81	1.15	1.08	0.61	0.66	0.0449	2.05	(A) TP53
SMYD4	17p13.3	3.08	2.58	0.56	0.51	0.50	0.0449	2.05	(A) TP53
OR11H6	14q11.2	0.12	0.02	0.27	0.05	0.10	0.0449	2.05	(A) TP53
MTHFD1	14q23.3	4.33	3.77	0.63	0.57	0.56	0.0453	2.06	(A) TP53
PSMD11	17q11.2	6.39	5.89	0.60	0.50	0.50	0.0454	2.06	(A) TP53
EZRP1	3q13.11	0.45	0.18	0.57	0.22	0.27	0.0454	2.06	(A) TP53
TRA2B	3q27.2	5.27	4.75	0.51	0.54	0.52	0.0455	2.06	(A) TP53
RPS12P15	8q22.3	0.18	0.02	0.42	0.05	0.16	0.0456	2.07	(A) TP53
RPL36P2	20q13.13	0.26	0.12	0.33	0.10	0.14	0.0457	2.07	(A) TP53
FCF1P6	1p32.3	0.25	0.10	0.35	0.10	0.15	0.0464	2.1	(A) TP53
PRRX1	1q24.2	3.47	2.48	1.54	0.94	0.98	0.0467	2.11	(A) TP53
NMT1	17q21.31	5.71	5.33	0.48	0.39	0.39	0.0468	2.11	(A) TP53
FAM120C	Xp11.22	2.64	2.01	0.77	0.64	0.64	0.0469	2.12	(A) TP53
EIF2AK3-DT	2p11.2	1.29	0.89	0.51	0.39	0.39	0.0471	2.12	(A) TP53
SYT3	19q13.33	0.48	0.17	0.61	0.26	0.31	0.0471	2.12	(A) TP53
LRRC17	7q22.1	2.16	1.28	1.49	0.80	0.87	0.0472	2.12	(A) TP53
HSP90AB1	6p21.1	10.90	10.29	0.69	0.62	0.61	0.0472	2.12	(A) TP53
TASP1	20p12.1	3.84	3.38	0.53	0.46	0.45	0.0474	2.12	(A) TP53
GAS1RR	9q21.33	0.45	0.20	0.50	0.21	0.25	0.0474	2.12	(A) TP53
MMP14	14q11.2	7.79	7.08	1.02	0.70	0.72	0.0475	2.12	(A) TP53
CAPS2-AS1	12q21.1	0.07	0.02	0.12	0.03	0.05	0.0475	2.12	(A) TP53
PARP2	14q11.2	3.98	3.43	0.58	0.57	0.55	0.0475	2.12	(A) TP53
TCEAL4	Xq22.2	5.58	4.74	0.77	0.87	0.84	0.0477	2.12	(A) TP53
TTC7B	14q32.11	1.88	1.29	0.76	0.58	0.58	0.0478	2.12	(A) TP53
GLE1	9q34.11	5.40	4.86	0.60	0.55	0.54	0.0478	2.12	(A) TP53
LINC01971	17q25.3	0.25	0.10	0.30	0.14	0.16	0.0479	2.13	(A) TP53
CHRAC1	8q24.3	6.07	5.57	0.63	0.50	0.50	0.0481	2.13	(A) TP53
BLM	15q26.1	3.09	2.45	0.74	0.66	0.65	0.0481	2.13	(A) TP53
RPS6KC1	1q32.3	4.16	3.58	0.63	0.59	0.57	0.0482	2.13	(A) TP53
ZFHX3	16q22.2-q22.3	3.59	2.95	0.70	0.65	0.64	0.0482	2.13	(A) TP53
MIF	22q11.23	0.50	0.25	0.30	0.25	0.24	0.0483	2.13	(A) TP53
TAF2	8q24.12	5.17	4.64	0.53	0.55	0.53	0.0483	2.13	(A) TP53
NAPB	20p11.21	3.33	2.79	0.64	0.54	0.54	0.0484	2.13	(A) TP53
ARHGAP11B-DT	15q13.2	0.39	0.23	0.24	0.16	0.16	0.0484	2.13	(A) TP53
ARL15	5q11.2	3.78	3.29	0.74	0.47	0.49	0.0487	2.14	(A) TP53
SNAPIN	1q21.3	5.40	4.97	0.53	0.44	0.43	0.0487	2.14	(A) TP53
SYT10	12p11.1	0.07	0.01	0.18	0.02	0.06	0.0487	2.14	(A) TP53
MECP2	Xq28	3.77	3.33	0.50	0.45	0.44	0.0488	2.14	(A) TP53
U2AF1	21q22.3	0.78	0.51	0.39	0.26	0.26	0.049	2.14	(A) TP53
ZMAT4	8p11.21	0.25	0.04	0.56	0.08	0.21	0.049	2.14	(A) TP53
SENP1	12q13.11	4.29	3.74	0.61	0.56	0.54	0.0491	2.14	(A) TP53
ZBTB11	3q12.3	4.45	3.92	0.59	0.55	0.53	0.0496	2.16	(A) TP53
TM2D2	8p11.22	4.64	4.18	0.60	0.46	0.46	0.0498	2.17	(A) TP53
CBR1	21q22.12	5.88	5.07	1.39	0.74	0.81	0.05	2.18	(A) TP53
H4C7	6p22.2	0.15	0.01	0.38	0.04	0.14	0.0502	2.18	(A) TP53
PAIP1	5p12	5.98	5.43	0.67	0.56	0.55	0.0506	2.19	(A) TP53
PCDH19	Xq22.1	1.37	0.58	1.51	0.68	0.79	0.0506	2.19	(A) TP53
NFATC3	16q22.1	3.65	3.14	0.62	0.52	0.51	0.0507	2.2	(A) TP53
LINC00475	9q22.31	0.35	0.18	0.34	0.14	0.17	0.0514	2.22	(A) TP53
NTRK2	9q21.33	2.88	1.34	2.55	1.45	1.54	0.0515	2.22	(A) TP53
IL31RA	5q11.2	0.79	0.29	0.97	0.43	0.50	0.0515	2.22	(A) TP53
DESI2	1q44	5.72	5.11	0.60	0.63	0.61	0.0515	2.22	(A) TP53
KIAA1549L	11p13	2.21	1.24	1.42	0.95	0.97	0.0519	2.23	(A) TP53
SPATA41	15q26.3	0.64	0.37	0.42	0.25	0.26	0.052	2.24	(A) TP53
LINC02579	2p14	0.23	0.08	0.27	0.13	0.15	0.0521	2.24	(A) TP53
MED30	8q24.11	5.04	4.42	0.64	0.65	0.62	0.0525	2.25	(A) TP53
SPEN-AS1	1p36.21	2.14	1.68	0.59	0.47	0.46	0.0529	2.27	(A) TP53
GIHCG	12q14.1	1.18	0.70	0.71	0.47	0.48	0.0529	2.27	(A) TP53
XRCC6	22q13.2	8.03	7.62	0.56	0.42	0.42	0.053	2.27	(A) TP53
DNAJC21	5p13.2	4.51	4.07	0.56	0.45	0.45	0.0533	2.27	(A) TP53
TIGD7	16p13.3	0.97	0.61	0.42	0.37	0.36	0.0534	2.28	(A) TP53
MRPL47	3q26.33	6.67	6.11	0.64	0.57	0.56	0.0538	2.29	(A) TP53
SNORA38B	17q24.2	1.02	0.55	0.58	0.49	0.48	0.0539	2.29	(A) TP53
OR9K1P	12q13.2	0.31	0.07	0.56	0.16	0.24	0.0539	2.29	(A) TP53
DVL2	17p13.1	4.72	4.06	0.77	0.68	0.66	0.0542	2.3	(A) TP53
DDX59	1q32.1	3.56	3.11	0.55	0.46	0.45	0.0544	2.31	(A) TP53
ZFP64	20q13.2	4.27	3.68	0.65	0.62	0.60	0.0548	2.32	(A) TP53
RNU6-285P	8q21.11	0.29	0.07	0.44	0.18	0.22	0.0549	2.32	(A) TP53
CNIH4	1q42.11	4.80	4.34	0.50	0.48	0.46	0.0551	2.33	(A) TP53
IMPDH1P2	Xp11.4	0.12	0.06	0.12	0.05	0.06	0.0555	2.34	(A) TP53
SMCO3	12p12.3	0.11	0.05	0.12	0.05	0.06	0.0555	2.34	(A) TP53
LRP12	8q22.3	2.80	1.80	1.40	1.00	1.00	0.0557	2.35	(A) TP53
LINC02895	15q14	0.08	0.02	0.14	0.02	0.05	0.0558	2.35	(A) TP53
CRTC3	15q26.1	4.21	3.73	0.56	0.50	0.48	0.0558	2.35	(A) TP53
OSTM1	6q21	4.56	4.12	0.63	0.44	0.44	0.0561	2.36	(A) TP53
NCAPH2	22q13.33	4.93	4.50	0.63	0.41	0.42	0.0561	2.36	(A) TP53
CDC20P1	9q21.33	1.03	0.65	0.55	0.38	0.38	0.0563	2.36	(A) TP53
LINC02784	1p32.3	0.23	0.05	0.42	0.12	0.18	0.0564	2.36	(A) TP53
TBX15	1p12	1.25	0.68	0.97	0.53	0.57	0.0565	2.36	(A) TP53
MED13L	12q24.21	3.76	3.22	0.66	0.55	0.54	0.0566	2.36	(A) TP53
OXCT1-AS1	5p13.1	0.32	0.16	0.37	0.13	0.17	0.057	2.38	(A) TP53
LINC01583	15q25.2	0.18	0.04	0.33	0.08	0.13	0.057	2.38	(A) TP53
CCDC102A	16q21	3.46	2.61	0.85	0.89	0.85	0.0574	2.39	(A) TP53
CREG2	2q11.2	1.68	0.84	1.16	0.85	0.85	0.0585	2.43	(A) TP53
LINC01920	2q23.3	0.14	0.02	0.30	0.05	0.11	0.0585	2.43	(A) TP53
GMPS	3q25.31	5.50	4.83	0.73	0.70	0.67	0.0588	2.44	(A) TP53
XKR5	8p23.1	0.35	0.11	0.56	0.17	0.24	0.059	2.44	(A) TP53
CENPA	2p23.3	4.38	3.52	0.82	0.91	0.86	0.059	2.44	(A) TP53
RNA5SP202	6p25.1	1.16	0.52	1.10	0.60	0.64	0.059	2.44	(A) TP53
YTHDF3-DT	8q12.3	2.01	1.61	0.59	0.40	0.41	0.0593	2.45	(A) TP53
RFPL1S	22q12.2	0.19	0.08	0.28	0.06	0.11	0.0594	2.45	(A) TP53
RCCD1	15q26.1	3.59	3.02	0.68	0.59	0.57	0.0601	2.48	(A) TP53
C8ORF88	8q21.3	1.24	0.67	1.05	0.53	0.57	0.0606	2.49	(A) TP53
ZBTB22	6p21.32	4.30	3.84	0.57	0.47	0.45	0.061	2.51	(A) TP53
LRCH2	Xq23	1.34	0.83	0.81	0.49	0.51	0.0613	2.52	(A) TP53
LINC00656	20p11.21	0.15	0.04	0.22	0.09	0.11	0.0614	2.52	(A) TP53
NKX1-2	10q26.13	1.20	0.38	1.41	0.77	0.82	0.0615	2.52	(A) TP53
EIF2AK4	15q15.1	4.25	3.76	0.58	0.52	0.50	0.0616	2.52	(A) TP53
CD276	15q24.1	6.02	5.13	0.93	0.93	0.89	0.0617	2.52	(A) TP53
ACAD9-DT	3q21.3	1.12	0.66	0.66	0.46	0.46	0.0621	2.54	(A) TP53
TGM6	20p13	0.35	0.07	0.76	0.11	0.28	0.0625	2.55	(A) TP53
CYP26A1	10q23.33	0.86	0.22	1.39	0.50	0.64	0.0625	2.55	(A) TP53
LHX2	9q33.3	1.40	0.57	1.43	0.79	0.83	0.0626	2.55	(A) TP53
PUS7	7q22.3	4.85	4.07	0.78	0.82	0.78	0.0628	2.55	(A) TP53
PHEX	Xp22.11	1.03	0.50	0.75	0.53	0.52	0.063	2.56	(A) TP53
PAPOLG	2p16.1	3.67	3.20	0.49	0.49	0.47	0.063	2.56	(A) TP53
ACYP1	14q24.3	4.25	3.67	0.52	0.61	0.58	0.0632	2.56	(A) TP53
AURKB	17p13.1	5.23	4.38	0.88	0.89	0.85	0.0633	2.56	(A) TP53
CCDC38	12q23.1	0.28	0.11	0.41	0.13	0.18	0.0633	2.56	(A) TP53
MELK	9p13.2	5.15	4.35	0.79	0.84	0.79	0.0633	2.56	(A) TP53
LINC02822	12q21.33	0.09	0.01	0.22	0.02	0.08	0.0636	2.56	(A) TP53
YWHAQP8	Xq22.1	0.21	0.08	0.28	0.11	0.13	0.0636	2.56	(A) TP53
FRRS1L	9q31.3	0.34	0.12	0.53	0.15	0.22	0.0637	2.57	(A) TP53
KLHL26	19p13.11	3.36	2.75	0.66	0.64	0.61	0.064	2.57	(A) TP53
NCBP2AS2	3q29	6.34	5.75	0.80	0.60	0.59	0.064	2.57	(A) TP53
NEMP1	12q13.3	4.71	3.85	0.81	0.91	0.86	0.0642	2.58	(A) TP53
NTS	12q21.31	3.21	1.21	3.40	1.90	2.00	0.0643	2.58	(A) TP53
HNRNPCP4	16p13.13	0.62	0.46	0.32	0.14	0.16	0.0645	2.58	(A) TP53
IQCB1	3q13.33	4.67	4.08	0.66	0.61	0.59	0.0651	2.6	(A) TP53
ZDHHC8	22q11.21	5.25	4.56	0.73	0.73	0.69	0.0657	2.63	(A) TP53
SETP22	5q15	0.22	0.11	0.18	0.10	0.11	0.066	2.63	(A) TP53
IGHMBP2	11q13.3	3.60	3.01	1.02	0.55	0.58	0.066	2.63	(A) TP53
GARIN1B	7q32.1	0.29	0.08	0.55	0.10	0.21	0.0661	2.63	(A) TP53
KCNQ5	6q13	1.04	0.40	1.08	0.62	0.64	0.0661	2.63	(A) TP53
ZDHHC12-DT	9q34.11	3.38	2.78	0.75	0.62	0.60	0.0662	2.63	(A) TP53
BBX	3q13.12	4.48	3.71	0.73	0.82	0.77	0.0664	2.63	(A) TP53
FGGY-DT	1p32.1	0.25	0.15	0.20	0.07	0.09	0.0664	2.63	(A) TP53
LINC01905	18q21.2	0.26	0.09	0.31	0.16	0.17	0.0667	2.64	(A) TP53
MLNR	13q14.2	0.39	0.15	0.50	0.21	0.24	0.0667	2.64	(A) TP53
NT5M	17p11.2	1.98	1.31	0.99	0.68	0.67	0.0668	2.64	(A) TP53
FAM66D	8p23.1	0.37	0.21	0.28	0.15	0.16	0.0669	2.64	(A) TP53
EXOC5P1	4q13.1	0.43	0.27	0.28	0.15	0.16	0.067	2.64	(A) TP53
RPL31P25	4p15.31	0.09	0.00	0.24	0.02	0.09	0.0671	2.64	(A) TP53
CUX1	7q22.1	5.49	4.96	0.67	0.55	0.53	0.0673	2.65	(A) TP53
MPDZ	9p23	2.28	1.53	1.02	0.75	0.74	0.0676	2.66	(A) TP53
MRPS28	8q21.13	2.95	2.48	0.55	0.49	0.47	0.0677	2.66	(A) TP53
IGSF10	3q25.1	1.20	0.52	1.12	0.65	0.68	0.068	2.67	(A) TP53
MFN1	3q26.33	5.28	4.69	0.56	0.63	0.59	0.0688	2.7	(A) TP53
RHBDD3	22q12.2	4.44	3.97	0.58	0.49	0.47	0.0689	2.7	(A) TP53
HEATR6	17q23.1	3.73	3.18	0.57	0.59	0.55	0.069	2.7	(A) TP53
MCM5	22q12.3	5.43	4.71	0.87	0.75	0.72	0.0691	2.7	(A) TP53
RABL3	3q13.33	3.93	3.46	0.61	0.49	0.47	0.0691	2.7	(A) TP53
PRKD3	2p22.2	3.81	3.11	0.77	0.74	0.70	0.0692	2.7	(A) TP53
TMEM39A	3q13.33	4.40	3.81	0.60	0.63	0.59	0.0693	2.7	(A) TP53
P2RX5-TAX1BP3	17p13.2	0.39	0.27	0.20	0.12	0.12	0.0695	2.7	(A) TP53
NRIP3	11p15.4	1.94	1.19	0.95	0.78	0.75	0.0696	2.7	(A) TP53
FOXM1	12p13.33	5.80	4.95	0.99	0.90	0.86	0.0698	2.71	(A) TP53
RB1CC1	8q11.23	5.44	4.82	0.68	0.66	0.62	0.0701	2.72	(A) TP53
RBBP9	20p11.23	4.79	4.30	0.63	0.51	0.49	0.0702	2.72	(A) TP53
BMP1	8p21.3	5.01	4.35	0.88	0.68	0.66	0.0703	2.72	(A) TP53
ATP11C	Xq27.1	3.75	3.16	0.71	0.62	0.59	0.071	2.75	(A) TP53
LINC02141	16q21	0.15	0.03	0.32	0.07	0.13	0.0711	2.75	(A) TP53
EXO1	1q43	3.91	3.13	0.82	0.82	0.78	0.0712	2.75	(A) TP53
PCDH10	4q28.3	0.33	0.08	0.70	0.10	0.26	0.0716	2.75	(A) TP53
GGCX	2p11.2	4.08	3.68	0.54	0.42	0.41	0.0716	2.75	(A) TP53
MAGEA5P	Xq28	0.17	0.05	0.25	0.10	0.12	0.0716	2.75	(A) TP53
ATRAID	2p23.3	6.92	6.46	0.47	0.50	0.47	0.0723	2.78	(A) TP53
NRG4	15q24.2	1.10	0.65	0.82	0.42	0.45	0.0723	2.78	(A) TP53
LRRC8D	1p22.2	4.79	4.15	0.72	0.69	0.65	0.0734	2.81	(A) TP53
GINS3	16q21	3.01	2.40	0.75	0.63	0.61	0.0734	2.81	(A) TP53
SNX6	14q13.1	5.94	5.49	0.59	0.46	0.45	0.0735	2.81	(A) TP53
RPL36AP1	14q22.3	0.49	0.23	0.61	0.19	0.26	0.0737	2.82	(A) TP53
PSMA3	14q23.1	6.52	6.04	0.49	0.51	0.47	0.0738	2.82	(A) TP53
MTND3P21	1p22.1	0.21	0.06	0.37	0.09	0.15	0.0746	2.84	(A) TP53
SLC30A6	2p22.3	5.03	4.55	0.54	0.51	0.48	0.0747	2.84	(A) TP53
CDK2AP1	12q24.31	6.16	5.58	0.70	0.60	0.58	0.0747	2.84	(A) TP53
MCM2	3q21.3	5.24	4.28	1.11	1.01	0.95	0.0749	2.85	(A) TP53
SLC6A2	16q12.2	0.74	0.23	0.99	0.46	0.51	0.0749	2.85	(A) TP53
CPEB1	15q25.2	0.25	0.13	0.25	0.10	0.12	0.0749	2.85	(A) TP53
TEX46	1p36.12	0.41	0.20	0.41	0.19	0.21	0.0756	2.87	(A) TP53
PTPN20CP	10q11.22	0.29	0.11	0.38	0.15	0.18	0.0756	2.87	(A) TP53
NTAQ1	8q24.13	3.27	2.73	0.53	0.58	0.54	0.0764	2.89	(A) TP53
PPP1R13B	14q32.33	4.35	3.92	0.65	0.43	0.43	0.0764	2.89	(A) TP53
CIBAR1P1	15q15.1	1.38	0.82	0.70	0.59	0.56	0.0765	2.89	(A) TP53
LINC01280	2q35	0.05	0.00	0.14	0.01	0.05	0.0766	2.89	(A) TP53
MICU3	8p22	1.22	0.75	0.82	0.44	0.47	0.0766	2.89	(A) TP53
GSTA12P	6p12.2	0.14	0.02	0.31	0.08	0.13	0.0767	2.89	(A) TP53
LAMA5	20q13.33	6.61	5.86	0.90	0.80	0.76	0.0767	2.89	(A) TP53
UGT1A4	2q37.1	0.18	0.06	0.24	0.11	0.12	0.0768	2.89	(A) TP53
C16ORF95	16q24.2	0.79	0.53	0.41	0.27	0.27	0.0771	2.89	(A) TP53
DERL1	8q24.13	5.29	4.86	0.48	0.45	0.43	0.0771	2.89	(A) TP53
TAF1B	2p25.1	3.98	3.43	0.61	0.58	0.55	0.0772	2.89	(A) TP53
SPATA24	5q31.2	2.52	2.07	0.46	0.48	0.45	0.0774	2.9	(A) TP53
PIANP	12p13.31	0.99	0.53	0.88	0.42	0.46	0.0775	2.9	(A) TP53
MME-AS1	3q25.2	0.11	0.03	0.20	0.05	0.08	0.0777	2.9	(A) TP53
COL27A1	9q32	3.99	3.05	1.10	0.99	0.94	0.0777	2.9	(A) TP53
TBCCD1	3q27.3	4.00	3.38	0.64	0.66	0.61	0.0781	2.91	(A) TP53
CEP290	12q21.32	2.14	1.54	0.70	0.64	0.60	0.0782	2.91	(A) TP53
MRPS24	7p13	0.47	0.30	0.28	0.17	0.17	0.0782	2.91	(A) TP53
FADD	11q13.3	4.44	3.57	1.29	0.88	0.87	0.0783	2.91	(A) TP53
GFM1	3q25.32	4.48	3.92	0.55	0.60	0.56	0.0783	2.91	(A) TP53
LINC02544	6q27	0.74	0.37	0.63	0.36	0.37	0.0784	2.91	(A) TP53
NBPF2P	1p36.12	1.91	1.35	0.71	0.59	0.56	0.0784	2.91	(A) TP53
LNCSRLR	3q24	0.75	0.43	0.57	0.30	0.32	0.0785	2.91	(A) TP53
WDR70	5p13.2	3.50	3.09	0.56	0.41	0.40	0.0785	2.91	(A) TP53
ENAH	1q42.12	5.40	4.51	0.95	0.95	0.89	0.0786	2.91	(A) TP53
LNCAROD	10q21.1	1.05	0.44	1.22	0.54	0.61	0.0787	2.91	(A) TP53
SPSB4	3q23	0.68	0.26	0.80	0.38	0.42	0.0788	2.91	(A) TP53
RNF215	22q12.2	1.57	1.24	0.39	0.35	0.33	0.0788	2.91	(A) TP53
LINC02771	1q32.3	0.15	0.06	0.19	0.08	0.09	0.0791	2.91	(A) TP53
LINC01179	4q32.3	0.18	0.01	0.47	0.03	0.17	0.0791	2.91	(A) TP53
KIDINS220	2p25.1	4.53	4.04	0.53	0.52	0.48	0.0793	2.91	(A) TP53
ADAM17	2p25.1	3.88	3.27	0.74	0.64	0.61	0.0796	2.92	(A) TP53
PRKD1	14q12	1.80	1.14	1.03	0.66	0.66	0.0797	2.93	(A) TP53
UBR5	8q22.3	5.34	4.86	0.65	0.49	0.47	0.0804	2.94	(A) TP53
GPR182	12q13.3	0.23	0.14	0.15	0.09	0.09	0.0804	2.94	(A) TP53
PIR	Xp22.2	4.43	3.56	1.25	0.89	0.87	0.0811	2.96	(A) TP53
WNT9A	1q42.13	2.75	1.75	1.52	1.02	1.00	0.0811	2.96	(A) TP53
DROSHA	5p13.3	4.99	4.47	0.63	0.55	0.52	0.0814	2.97	(A) TP53
ADSS2	1q44	5.78	5.24	0.55	0.58	0.54	0.0814	2.97	(A) TP53
MED27	9q34.13	4.13	3.70	0.60	0.44	0.43	0.0818	2.97	(A) TP53
MED10	5p15.31	5.35	4.83	0.65	0.55	0.52	0.0818	2.97	(A) TP53
SYNGAP1-AS1	6p21.32	0.49	0.30	0.28	0.19	0.19	0.0819	2.97	(A) TP53
CDV3	3q22.1	7.08	6.63	0.57	0.47	0.45	0.0822	2.98	(A) TP53
PIN1	19p13	4.54	4.23	0.47	0.32	0.31	0.0824	2.99	(A) TP53
RXFP3	5p13.2	0.14	0.05	0.19	0.06	0.08	0.0825	2.99	(A) TP53
DGCR6L	22q11.21	6.01	5.53	0.73	0.48	0.48	0.0827	2.99	(A) TP53
COA8	14q32.33	2.97	2.67	0.42	0.31	0.30	0.0831	3	(A) TP53
PRRC2A	6p21.33	7.52	7.05	0.58	0.50	0.47	0.0831	3	(A) TP53
PRKDC	8q11.21	6.51	5.79	0.81	0.77	0.72	0.0834	3.01	(A) TP53
GBX2	2q37.2	0.52	0.17	0.76	0.29	0.35	0.0837	3.02	(A) TP53
ARTN	1p34.1	2.86	1.74	1.87	1.11	1.13	0.0838	3.02	(A) TP53
DNAJC13	3q22.1	5.08	4.52	0.66	0.59	0.56	0.084	3.02	(A) TP53
SNHG33	3q27.1	2.67	1.83	1.02	0.89	0.84	0.0844	3.03	(A) TP53
CBX3P4	12p13.33	0.28	0.13	0.31	0.14	0.15	0.0847	3.04	(A) TP53
ZNF484	9q22.31	3.06	2.47	0.66	0.63	0.59	0.0848	3.04	(A) TP53
AMZ2	17q24.2	5.11	4.64	0.56	0.50	0.47	0.085	3.05	(A) TP53
TPRA1	3q21.3	4.31	3.90	0.52	0.44	0.42	0.0856	3.06	(A) TP53
CFAP251	12q24.31	2.13	1.20	1.39	0.95	0.93	0.0859	3.07	(A) TP53
CKS1BP7	8q21.13	1.19	0.78	0.54	0.43	0.41	0.0862	3.07	(A) TP53
NARF-AS2	17q25.3	2.34	1.87	0.68	0.48	0.47	0.0865	3.07	(A) TP53
KCTD13-DT	16p11.2	1.81	1.21	0.71	0.64	0.60	0.0865	3.07	(A) TP53
MAPKAP1	9q33.3	4.95	4.52	0.51	0.45	0.43	0.0865	3.07	(A) TP53
DDX19A-DT	16q22.1	1.16	0.79	0.48	0.38	0.36	0.0866	3.07	(A) TP53
ZNF732	4p16.3	0.80	0.38	0.87	0.36	0.42	0.0866	3.07	(A) TP53
RDM1P5	17q12	0.40	0.21	0.32	0.18	0.18	0.0866	3.07	(A) TP53
HMGB1P50	10q11.23	0.10	0.02	0.21	0.05	0.08	0.087	3.08	(A) TP53
THOC3-AS1	5q35.2	0.09	0.02	0.22	0.03	0.08	0.0871	3.08	(A) TP53
GNA12	7p22.3-p22.2	5.71	5.08	0.70	0.67	0.63	0.0873	3.09	(A) TP53
CLDND1	3q11.2	5.55	4.97	0.81	0.61	0.59	0.0877	3.1	(A) TP53
SHISA4	1q32.1	3.56	2.67	1.10	0.94	0.88	0.088	3.1	(A) TP53
LINC01614	2q35	1.87	0.97	1.58	0.87	0.90	0.088	3.1	(A) TP53
COL4A5	Xq22.3	3.79	2.47	1.70	1.39	1.32	0.0881	3.11	(A) TP53
CNOT6LP1	15q21.3	0.95	0.54	0.73	0.39	0.41	0.0883	3.11	(A) TP53
ECT2	3q26.31	6.27	5.38	0.87	0.98	0.90	0.0885	3.11	(A) TP53
RBM19	12q24.13-q24.21	4.48	3.91	0.69	0.61	0.57	0.0887	3.12	(A) TP53
RPL23AP31	2q35	0.36	0.17	0.32	0.19	0.19	0.089	3.12	(A) TP53
STMN1	1p36.11	6.11	5.33	0.90	0.84	0.78	0.089	3.12	(A) TP53
WNK3	Xp11.22	0.52	0.24	0.56	0.25	0.28	0.0897	3.14	(A) TP53
HSCB	22q12.1	3.74	3.37	0.50	0.38	0.37	0.09	3.15	(A) TP53
COL7A1	3p21.31	5.44	4.07	1.78	1.45	1.37	0.0915	3.2	(A) TP53
C4ORF46P2	Xq21.1	0.77	0.56	0.37	0.20	0.21	0.0916	3.2	(A) TP53
CTDNEP1	17p13.1	5.82	5.47	0.49	0.38	0.36	0.0917	3.2	(A) TP53
ATP2A1-AS1	16p11.2	1.38	0.95	0.71	0.43	0.43	0.0919	3.21	(A) TP53
STOX2	4q35.1	2.27	1.37	1.17	0.95	0.90	0.0921	3.21	(A) TP53
GPN3	12q24.11	4.32	3.72	0.56	0.66	0.60	0.0931	3.24	(A) TP53
NAPSA	19q13.33	0.50	0.26	0.55	0.18	0.24	0.0931	3.24	(A) TP53
PLA2R1	2q24.2	2.73	1.98	0.98	0.79	0.75	0.0933	3.24	(A) TP53
TSPAN18	11p11.2	3.95	2.92	1.46	1.07	1.03	0.0934	3.24	(A) TP53
TMEM14A	6p12.2	6.35	5.57	0.88	0.84	0.78	0.0935	3.24	(A) TP53
C1D	2p14	4.39	4.00	0.44	0.42	0.39	0.0935	3.24	(A) TP53
RAET1M	6q25.1	0.04	0.00	0.10	0.01	0.04	0.0936	3.24	(A) TP53
TRIT1	1p34.2	3.37	2.80	1.08	0.53	0.57	0.0937	3.24	(A) TP53
SPIDR	8q11.21	4.75	4.22	0.59	0.57	0.53	0.0939	3.24	(A) TP53
LINC01258	4p14	0.11	0.02	0.26	0.03	0.09	0.0941	3.25	(A) TP53
RPL12P30	11p14.1	0.18	0.06	0.31	0.09	0.13	0.0943	3.25	(A) TP53
ACTRT3	3q26.2	2.40	1.78	0.84	0.65	0.62	0.0944	3.25	(A) TP53
ERI3	1p34.1	5.72	5.23	0.58	0.52	0.49	0.0944	3.25	(A) TP53
CBS	21q22.3	0.45	0.18	0.53	0.25	0.27	0.0946	3.25	(A) TP53
FMR1	Xq27.3	4.65	4.16	0.55	0.53	0.49	0.0951	3.27	(A) TP53
ST8SIA2	15q26.1	0.61	0.25	0.76	0.31	0.36	0.0954	3.27	(A) TP53
AHSA1	14q24.3	6.56	6.01	0.57	0.61	0.56	0.0959	3.29	(A) TP53
RNU6-1299P	6q21	0.19	0.03	0.38	0.11	0.16	0.0961	3.29	(A) TP53
FAM219A	9p13.3	4.54	3.93	0.73	0.66	0.62	0.0963	3.29	(A) TP53
NAA50	3q13.31	6.75	6.15	0.69	0.64	0.60	0.0964	3.29	(A) TP53
IL25	14q11.2	0.06	0.01	0.12	0.03	0.05	0.0965	3.29	(A) TP53
KCNIP3	2q11.1	1.42	0.84	0.77	0.61	0.58	0.0965	3.29	(A) TP53
LINC02843	9q22.1	0.24	0.05	0.47	0.11	0.18	0.0965	3.29	(A) TP53
FAM20B	1q25.2	5.54	4.94	0.69	0.65	0.60	0.0969	3.29	(A) TP53
HPRT1	Xq26.2-q26.3	6.58	5.96	0.63	0.67	0.61	0.097	3.29	(A) TP53
LRCH3	3q29	3.75	3.24	0.58	0.55	0.51	0.097	3.29	(A) TP53
TRBV8-2	7q34	0.15	0.04	0.23	0.09	0.11	0.0971	3.29	(A) TP53
RABGAP1L-DT	1q25.1	0.26	0.14	0.25	0.10	0.12	0.0972	3.29	(A) TP53
MT1IP	16q13	0.19	0.04	0.37	0.10	0.15	0.0972	3.29	(A) TP53
COPZ2	17q21.32	3.78	2.78	1.46	1.03	0.99	0.0972	3.29	(A) TP53
RUVBL1	3q21.3	4.63	4.01	0.74	0.67	0.62	0.0972	3.29	(A) TP53
RPL26P30	11p15.5	1.01	0.71	0.60	0.28	0.31	0.0976	3.3	(A) TP53
ITPR1-DT	3p26.1	0.52	0.30	0.36	0.22	0.22	0.0977	3.3	(A) TP53
LINC00173	12q24.22	1.32	0.68	1.10	0.63	0.64	0.0981	3.31	(A) TP53
TMEM183A	1q32.1	4.98	4.55	0.49	0.46	0.43	0.0983	3.32	(A) TP53
DDX24	14q32.12	5.62	5.27	0.49	0.37	0.35	0.0986	3.32	(A) TP53
ODF2L	1p22.3	3.06	2.38	0.78	0.74	0.68	0.0986	3.32	(A) TP53
ZFP37	9q32	1.31	0.82	0.65	0.51	0.49	0.0988	3.32	(A) TP53
ANLN	7p14.2	5.92	4.97	0.99	1.04	0.95	0.1	3.36	(A) TP53
ALX1	12q21.31	1.03	0.29	1.28	0.72	0.74	0.1	3.37	(A) TP53
BBS10	12q21.2	3.75	3.09	0.71	0.73	0.66	0.101	3.4	(A) TP53
EPHA7	6q16.1	1.46	0.60	1.64	0.80	0.86	0.102	3.41	(A) TP53
MIR137HG	1p21.3	0.12	0.02	0.29	0.03	0.10	0.102	3.41	(A) TP53
GUCY2C-AS1	12p12.3	2.41	1.62	0.98	0.85	0.79	0.102	3.42	(A) TP53
LINC02321	14q32.11	0.54	0.28	0.38	0.27	0.26	0.102	3.42	(A) TP53
CTSB	8p23.1	8.55	7.91	1.02	0.66	0.64	0.103	3.43	(A) TP53
SETP7	12q23.3	0.19	0.08	0.24	0.10	0.11	0.103	3.43	(A) TP53
MTMR2	11q21	3.85	3.47	0.54	0.40	0.38	0.103	3.43	(A) TP53
OR7E4P	11q13.4	0.10	0.02	0.22	0.05	0.08	0.103	3.43	(A) TP53
ZNF133	20p11.23	3.39	2.94	0.54	0.49	0.45	0.103	3.43	(A) TP53
ADH5P3	1q43	0.17	0.08	0.20	0.06	0.08	0.103	3.43	(A) TP53
PCYOX1L	5q32	2.76	2.32	0.63	0.46	0.44	0.103	3.43	(A) TP53
RPL15P4	6p21.33	0.10	0.03	0.15	0.06	0.07	0.103	3.43	(A) TP53
SCARA3	8p21.1	4.59	3.37	1.49	1.31	1.22	0.104	3.43	(A) TP53
PACS2	14q32.33	4.44	3.94	0.55	0.54	0.49	0.104	3.44	(A) TP53
LRG1	19p13.3	3.97	5.08	1.77	1.13	-1.11	0.104	3.44	(B) tp53 wt
PACC1	1q32.3	3.62	3.12	0.67	0.53	0.50	0.104	3.44	(A) TP53
SLC4A1AP	2p23.3	4.37	3.97	0.40	0.44	0.40	0.104	3.45	(A) TP53
LPAR1	9q31.3	3.60	2.73	1.24	0.91	0.87	0.105	3.46	(A) TP53
SPG21	15q22.31	5.96	5.61	0.46	0.38	0.35	0.105	3.46	(A) TP53
KLHL22	22q11.21	3.46	3.03	0.58	0.46	0.43	0.105	3.47	(A) TP53
SPINDOC	11q13.1	4.60	3.88	0.76	0.78	0.71	0.106	3.48	(A) TP53
MKNK1	1p33	3.75	3.34	0.44	0.45	0.41	0.106	3.48	(A) TP53
DEPDC4	12q23.1	1.08	0.73	0.47	0.37	0.35	0.107	3.52	(A) TP53
SLC9A9-AS2	3q24	0.13	0.03	0.26	0.07	0.10	0.108	3.53	(A) TP53
TRIM37	17q22	4.56	4.00	0.62	0.61	0.56	0.108	3.53	(A) TP53
MAPRE3-AS1	2p23.3	0.40	0.25	0.28	0.15	0.15	0.108	3.53	(A) TP53
ARMC10P1	3q11.2	0.97	0.69	0.42	0.28	0.27	0.108	3.55	(A) TP53
TAF9B	Xq21.1	5.13	4.63	0.63	0.54	0.50	0.109	3.55	(A) TP53
RPL35A	3q29	8.56	8.11	0.72	0.46	0.45	0.109	3.55	(A) TP53
SUDS3	12q24.23	5.14	4.68	0.52	0.50	0.46	0.109	3.55	(A) TP53
ACBD6	1q25.2-q25.3	3.75	3.26	0.50	0.54	0.49	0.109	3.55	(A) TP53
LRRC58	3q13.33	5.70	5.09	0.73	0.67	0.61	0.109	3.55	(A) TP53
SPIN1	9q22.1	6.08	5.59	0.57	0.53	0.49	0.109	3.56	(A) TP53
ATRN	20p13	5.49	4.65	0.82	0.92	0.84	0.11	3.56	(A) TP53
FIRRM	1q24.2	2.88	2.30	0.57	0.65	0.58	0.11	3.57	(A) TP53
LMX1B-DT	9q33.3	0.43	0.17	0.56	0.23	0.26	0.11	3.58	(A) TP53
KHDRBS2	6q11.1	0.11	0.03	0.21	0.04	0.08	0.11	3.58	(A) TP53
DHRS4	14q11.2	3.79	3.28	0.75	0.53	0.51	0.11	3.58	(A) TP53
RPL23AP7	2q14.1	2.37	1.96	0.50	0.44	0.40	0.111	3.58	(A) TP53
GTSE1	22q13.31	4.29	3.60	0.79	0.76	0.70	0.111	3.58	(A) TP53
TRMT2B	Xq22.1	4.45	4.02	0.59	0.46	0.44	0.111	3.58	(A) TP53
ATP2A2	12q24.11	7.18	6.69	0.50	0.54	0.49	0.111	3.58	(A) TP53
PSMA6	14q13.2	1.98	1.61	0.54	0.39	0.37	0.111	3.58	(A) TP53
ZNF778-DT	16q24.3	1.99	1.53	0.68	0.49	0.47	0.111	3.59	(A) TP53
TTC32	2p24.1	3.43	2.82	0.65	0.67	0.61	0.112	3.6	(A) TP53
AJAP1	1p36.32	0.74	0.32	0.92	0.35	0.41	0.112	3.61	(A) TP53
POT1	7q31.33	3.34	2.76	0.61	0.63	0.57	0.112	3.61	(A) TP53
ADCY3	2p23.3	4.87	4.17	0.80	0.77	0.70	0.113	3.62	(A) TP53
LCTL	15q22.31	0.40	0.25	0.23	0.17	0.16	0.113	3.62	(A) TP53
ZNF775	7q36.1	2.72	2.13	0.72	0.64	0.59	0.113	3.62	(A) TP53
THOC5	22q12.2	3.90	3.41	0.60	0.53	0.49	0.113	3.62	(A) TP53
ADAMTS16	5p15.32	0.95	0.49	0.90	0.44	0.46	0.113	3.63	(A) TP53
AKR1C5P	10p15.1	0.35	0.12	0.58	0.14	0.23	0.114	3.63	(A) TP53
PAIP2	5q31.2	4.65	4.24	0.54	0.44	0.41	0.114	3.63	(A) TP53
SLCO3A1	15q26.1	4.08	3.33	1.07	0.78	0.74	0.114	3.63	(A) TP53
CCDC28A-AS1	6q24.1	0.81	0.49	0.42	0.34	0.32	0.114	3.63	(A) TP53
ERCC6L2	9q22.32	2.72	2.35	0.56	0.39	0.37	0.114	3.63	(A) TP53
LINC00882	3q13.12	0.16	0.07	0.19	0.06	0.08	0.114	3.63	(A) TP53
TMEM187	Xq28	4.02	3.43	0.65	0.65	0.59	0.114	3.63	(A) TP53
RBFOX2	22q12.3	4.91	4.37	0.66	0.58	0.53	0.114	3.63	(A) TP53
UBL7-DT	15q24.1	1.49	1.19	0.40	0.33	0.31	0.114	3.63	(A) TP53
GTF2I	7q11.23	4.01	3.51	0.65	0.54	0.50	0.115	3.65	(A) TP53
PRAMEF14	1p36.21	0.02	0.00	0.05	0.00	0.02	0.115	3.65	(A) TP53
JAKMIP3-AS1	10q26.3	0.24	0.07	0.37	0.13	0.16	0.115	3.65	(A) TP53
ARL6	3q11.2	2.39	1.84	0.61	0.60	0.55	0.115	3.65	(A) TP53
RN7SL835P	19p13.11	0.23	0.07	0.33	0.14	0.16	0.115	3.65	(A) TP53
RNF38	9p13.2	4.79	4.32	0.64	0.51	0.48	0.115	3.65	(A) TP53
XRCC6P2	Xq28	1.63	1.30	0.52	0.33	0.32	0.116	3.67	(A) TP53
ZNF648	1q25.3	0.17	0.05	0.30	0.08	0.12	0.116	3.67	(A) TP53
EOLA2	Xq28	3.97	3.58	0.51	0.42	0.39	0.117	3.68	(A) TP53
IKBIP	12q23.1	3.68	3.07	0.84	0.65	0.61	0.117	3.68	(A) TP53
POGLUT2	13q33.1	3.18	2.57	0.83	0.66	0.62	0.117	3.68	(A) TP53
GABARAPL1	12p13.2	4.98	4.28	0.88	0.75	0.70	0.117	3.69	(A) TP53
TTL	2q14.1	3.64	3.11	0.65	0.58	0.53	0.118	3.7	(A) TP53
PRDM11	11p11.2	2.50	1.96	0.66	0.58	0.54	0.118	3.7	(A) TP53
C9ORF163	9q34.3	0.71	0.46	0.36	0.26	0.25	0.118	3.72	(A) TP53
NCAPD2	12p13.31	6.60	5.84	0.87	0.84	0.76	0.118	3.72	(A) TP53
NUDT11	Xp11.22	2.05	1.01	1.73	1.06	1.04	0.119	3.72	(A) TP53
ZBTB14	18p11.31	3.21	2.76	0.50	0.50	0.45	0.119	3.73	(A) TP53
TERF1P4	Xq21.1	0.26	0.17	0.17	0.10	0.10	0.119	3.73	(A) TP53
GOLGA6L7	15q13.1	0.31	0.06	0.74	0.06	0.26	0.119	3.73	(A) TP53
SNHG21	15q25.2	1.35	1.06	0.50	0.30	0.29	0.12	3.74	(A) TP53
NANOS1	10q26.11	1.50	0.94	0.84	0.58	0.55	0.12	3.74	(A) TP53
RANGRF	17p13.1	0.88	0.64	0.35	0.25	0.24	0.12	3.74	(A) TP53
BBS9	7p14.3	2.53	2.08	0.53	0.50	0.45	0.12	3.74	(A) TP53
ASF1A	6q22.31	4.67	4.18	0.71	0.52	0.49	0.12	3.74	(A) TP53
LPP-AS2	3q27.3	2.05	1.52	0.75	0.56	0.52	0.12	3.74	(A) TP53
OR7E130P	3q21.2	0.12	0.04	0.23	0.04	0.08	0.121	3.75	(A) TP53
KCNIP4-IT1	4p15.2	0.04	0.00	0.09	0.01	0.03	0.121	3.77	(A) TP53
CDC5L	6p21.1	5.28	4.79	0.67	0.52	0.49	0.121	3.77	(A) TP53
GUCY2EP	11q13.5	0.32	0.08	0.60	0.16	0.24	0.122	3.77	(A) TP53
MPP2	17q21.31	1.62	0.93	0.96	0.74	0.69	0.122	3.77	(A) TP53
YES1	18p11.32	6.07	5.43	0.65	0.71	0.64	0.122	3.77	(A) TP53
TCTN2	12q24.31	3.26	2.62	0.76	0.70	0.64	0.122	3.77	(A) TP53
C17ORF75	17q11.2	3.30	2.86	0.56	0.47	0.44	0.122	3.77	(A) TP53
KLLN	10q23	0.93	0.71	0.36	0.22	0.22	0.123	3.78	(A) TP53
CHD3	17p13.1	5.86	5.23	0.79	0.68	0.62	0.123	3.78	(A) TP53
ZIC1	3q24	0.80	0.25	1.16	0.49	0.55	0.123	3.78	(A) TP53
RAD51B	14q24.1	1.79	1.41	0.49	0.41	0.38	0.123	3.78	(A) TP53
C10ORF67-AS1	10p12.2	0.13	0.04	0.24	0.06	0.09	0.123	3.78	(A) TP53
PPEF1-AS1	Xp22.13	0.05	0.00	0.14	0.02	0.05	0.123	3.78	(A) TP53
LINC02878	8q24.3	1.20	0.89	0.44	0.33	0.31	0.124	3.8	(A) TP53
LNCHR1	12q22	0.09	0.01	0.20	0.04	0.07	0.124	3.81	(A) TP53
NIPBL	5p13.2	5.14	4.63	0.66	0.55	0.51	0.124	3.81	(A) TP53
RPS3AP2	16p13.3	0.21	0.09	0.26	0.10	0.12	0.125	3.82	(A) TP53
DGKB	7p21.2	0.37	0.14	0.57	0.17	0.23	0.125	3.83	(A) TP53
DDX49	19p13.11	5.22	4.78	0.55	0.49	0.44	0.125	3.83	(A) TP53
AKAP6	14q12	1.06	0.67	0.72	0.37	0.39	0.125	3.83	(A) TP53
FLYWCH1	16p13.3	4.14	3.57	0.77	0.61	0.56	0.125	3.83	(A) TP53
SNTB2	16q22.1	4.44	3.85	0.64	0.65	0.58	0.125	3.83	(A) TP53
CHROMR	2q31.2	2.41	1.73	0.91	0.73	0.68	0.126	3.83	(A) TP53
EIF4A2	3q27.3	7.41	6.77	0.61	0.71	0.63	0.126	3.83	(A) TP53
NCBP2	3q29	5.58	4.99	0.65	0.65	0.59	0.126	3.83	(A) TP53
SRXN1	20p13	2.11	1.43	1.18	0.68	0.67	0.126	3.83	(A) TP53
C1ORF202	1q44	0.25	0.11	0.22	0.15	0.14	0.126	3.83	(A) TP53
NAV1	1q32.1	4.00	3.12	1.26	0.94	0.88	0.126	3.83	(A) TP53
OR11H4	14q11.2	0.23	0.06	0.47	0.08	0.17	0.126	3.84	(A) TP53
LINC01142	1q24.2	0.07	0.02	0.12	0.03	0.05	0.127	3.84	(A) TP53
WDR76	15q15.3	3.62	2.99	0.77	0.69	0.63	0.127	3.85	(A) TP53
FADS1	11q12.2	3.25	2.23	1.44	1.09	1.02	0.127	3.85	(A) TP53
LINC01994	3q26.33	0.22	0.06	0.41	0.10	0.16	0.127	3.85	(A) TP53
ISY1	3q21.3	3.50	3.06	0.49	0.49	0.44	0.128	3.86	(A) TP53
NAP1L1P1	11q24.2	0.96	0.64	0.51	0.32	0.31	0.128	3.87	(A) TP53
LINC01144	1p34.1	1.01	0.68	0.52	0.34	0.33	0.128	3.87	(A) TP53
LINC01521	22q12.2	1.66	1.13	0.73	0.56	0.52	0.128	3.87	(A) TP53
GNA13	17q24.1	6.26	5.71	0.62	0.61	0.55	0.129	3.87	(A) TP53
COL26A1	7q22.1	0.64	0.22	1.00	0.34	0.43	0.129	3.89	(A) TP53
PRKACB	1p31.1	4.10	3.18	0.86	1.03	0.92	0.129	3.89	(A) TP53
NRM	6p21.33	5.52	4.89	0.77	0.68	0.62	0.13	3.89	(A) TP53
NEURL1B	5q35.1	4.53	3.69	1.03	0.93	0.84	0.13	3.89	(A) TP53
PPP1R21	2p16.3	4.56	4.17	0.47	0.43	0.39	0.13	3.89	(A) TP53
INSYN1-AS1	15q24.1	0.33	0.07	0.72	0.10	0.25	0.13	3.89	(A) TP53
LOXL3	2p13.1	1.99	1.46	0.65	0.58	0.53	0.13	3.9	(A) TP53
PCCB	3q22.3	4.05	3.49	0.71	0.61	0.56	0.13	3.9	(A) TP53
RAP1AP	14q24.3	0.93	0.61	0.47	0.34	0.32	0.13	3.9	(A) TP53
TIMM29	19p13.2	4.55	4.23	0.41	0.35	0.32	0.13	3.9	(A) TP53
SNORA79	14q31.1	0.63	0.27	0.64	0.35	0.35	0.131	3.9	(A) TP53
NUCKS1	1q32.1	7.60	7.03	0.76	0.62	0.57	0.131	3.9	(A) TP53
FADS3	11q12.2	3.30	2.53	0.94	0.85	0.77	0.131	3.92	(A) TP53
LINC02430	4q31.23	0.07	0.01	0.13	0.04	0.05	0.132	3.92	(A) TP53
FLNA	Xq28	8.72	7.74	1.34	1.07	0.99	0.132	3.94	(A) TP53
UNC45A	15q26.1	5.01	4.57	0.53	0.49	0.44	0.132	3.94	(A) TP53
RNF139	8q24.13	5.39	4.96	0.56	0.48	0.44	0.133	3.95	(A) TP53
KMT5A	12q24.31	4.88	4.34	0.59	0.61	0.54	0.133	3.95	(A) TP53
IPO9-AS1	1q32.1	0.39	0.23	0.28	0.16	0.16	0.133	3.96	(A) TP53
GDNF	5p13.2	0.82	0.35	0.85	0.47	0.47	0.134	3.96	(A) TP53
RIT1	1q22	4.63	4.02	0.82	0.65	0.60	0.134	3.96	(A) TP53
SNAP91	6q14.2	0.21	0.07	0.33	0.10	0.13	0.134	3.97	(A) TP53
GOLGA8EP	15q11.2	0.02	0.00	0.04	0.01	0.01	0.135	3.99	(A) TP53
ZNF707	8q24.3	2.72	2.22	0.50	0.56	0.50	0.136	4	(A) TP53
PRSS23	11q14.2	4.10	3.38	1.01	0.77	0.72	0.136	4.01	(A) TP53
ZCCHC12	Xq24	0.42	0.24	0.38	0.16	0.18	0.137	4.04	(A) TP53
PPP6C	9q33.3	5.77	5.45	0.42	0.35	0.32	0.138	4.06	(A) TP53
NQO1-DT	16q22.1	1.36	0.78	0.70	0.64	0.58	0.138	4.07	(A) TP53
OSGIN1	16q23.3	2.84	2.12	1.50	0.67	0.72	0.139	4.09	(A) TP53
CCDC88A	2p16.1	2.60	1.95	0.81	0.72	0.65	0.139	4.09	(A) TP53
PPFIA1	11q13.3	5.16	4.29	1.20	0.94	0.87	0.139	4.09	(A) TP53
TTC28-AS1	22q12.1	1.61	1.30	0.43	0.34	0.31	0.139	4.09	(A) TP53
YEATS2-AS1	3q27.1	1.28	0.91	0.49	0.41	0.38	0.14	4.09	(A) TP53
SIX2	2p21	2.29	0.92	1.98	1.48	1.37	0.14	4.09	(A) TP53
PYCR2	1q42.12	4.88	4.22	0.80	0.73	0.66	0.14	4.09	(A) TP53
BPNT2P1	1q32.2	0.05	0.01	0.13	0.02	0.04	0.14	4.09	(A) TP53
CEP170	1q43	3.32	2.74	0.81	0.63	0.58	0.142	4.14	(A) TP53
DST	6p12.1	4.85	3.82	1.10	1.16	1.03	0.142	4.14	(A) TP53
PRIM2	6p11.2	3.49	2.94	0.59	0.62	0.55	0.142	4.14	(A) TP53
SNORD98	10q21.3	0.20	0.03	0.39	0.15	0.18	0.142	4.15	(A) TP53
GUCY1A2	11q22.3	1.38	0.96	0.71	0.43	0.42	0.143	4.15	(A) TP53
AP3M2	8p11.21	3.71	3.10	0.75	0.68	0.61	0.143	4.15	(A) TP53
PIK3CD-AS2	1p36.22	2.10	1.47	1.14	0.65	0.64	0.143	4.15	(A) TP53
RPL31P8	5q12.1	0.35	0.15	0.40	0.20	0.20	0.143	4.17	(A) TP53
LPP	3q27.3-q28	5.53	4.92	0.79	0.67	0.61	0.143	4.17	(A) TP53
ATF6B	6p21.3	6.31	5.93	0.61	0.40	0.38	0.144	4.17	(A) TP53
THAP11	16q22.1	5.28	4.83	0.54	0.51	0.46	0.145	4.2	(A) TP53
SERHL	22q13.2	0.18	0.08	0.18	0.10	0.10	0.146	4.22	(A) TP53
TTF2	1p13.1	3.83	3.24	0.74	0.66	0.59	0.146	4.23	(A) TP53
NCAPG2	7q36.3	4.38	3.64	0.85	0.82	0.74	0.146	4.24	(A) TP53
R3HDM1	2q21.3	4.56	4.04	0.61	0.58	0.52	0.147	4.24	(A) TP53
COL6A4P1	3p25.1	0.51	0.27	0.36	0.26	0.25	0.147	4.25	(A) TP53
S100P	4p16.1	7.39	9.10	2.80	1.78	-1.71	0.148	4.27	(B) tp53 wt
PPP2R3B	Xp22.3 and Yp11.3	2.71	2.21	0.76	0.53	0.50	0.148	4.27	(A) TP53
FNBP1P1	2p13.1	1.84	1.26	0.67	0.65	0.58	0.15	4.31	(A) TP53
KLHL24	3q27.1	5.04	4.22	0.87	0.92	0.81	0.15	4.31	(A) TP53
FBXO7	22q12.3	4.88	4.50	0.42	0.43	0.38	0.15	4.31	(A) TP53
CENPW	6q22.32	5.67	5.04	0.93	0.68	0.63	0.15	4.31	(A) TP53
SRGAP2C	1p11.2	2.19	1.70	0.60	0.53	0.48	0.15	4.31	(A) TP53
NTF4	19q13.33	1.35	0.70	1.02	0.70	0.66	0.15	4.31	(A) TP53
IDH3B-DT	20p13	0.26	0.12	0.28	0.13	0.14	0.15	4.31	(A) TP53
RAB3A	19p13.11	2.39	1.86	0.78	0.56	0.53	0.151	4.32	(A) TP53
SF3B4P1	14q23.3	0.27	0.16	0.23	0.11	0.11	0.151	4.34	(A) TP53
AGBL1	15q25.3	0.08	0.02	0.15	0.03	0.05	0.152	4.34	(A) TP53
NRK	Xq22.3	0.57	0.18	0.75	0.37	0.38	0.152	4.35	(A) TP53
PPP4R3B	2p16.1	5.91	5.49	0.48	0.48	0.42	0.152	4.35	(A) TP53
CD109-AS1	6q13	0.62	0.32	0.55	0.30	0.30	0.152	4.35	(A) TP53
KIF18B	17q21.31	4.96	4.14	0.80	0.93	0.82	0.153	4.37	(A) TP53
LINC02599	8q11.21	0.11	0.03	0.20	0.05	0.08	0.153	4.37	(A) TP53
PELP1-DT	17p13.2	1.19	0.64	0.65	0.62	0.55	0.154	4.39	(A) TP53
MSH2	2p21-p16.3	3.38	2.78	0.64	0.67	0.59	0.154	4.4	(A) TP53
PRDX1P1	9p23	1.71	1.28	0.59	0.48	0.43	0.155	4.4	(A) TP53
XRCC6P1	10q23.33	0.44	0.28	0.29	0.16	0.16	0.155	4.4	(A) TP53
SYNM-AS1	15q26.3	0.69	0.39	0.55	0.29	0.29	0.155	4.4	(A) TP53
CAVIN2-AS1	2q32.3	0.14	0.04	0.28	0.05	0.10	0.155	4.41	(A) TP53
MRPL3P1	13q12.11	1.21	0.89	0.49	0.33	0.31	0.156	4.41	(A) TP53
ALG1L1P	3q21.2	3.64	2.50	1.33	1.27	1.14	0.156	4.41	(A) TP53
PTPN14	1q32.3-q41	3.94	3.29	0.93	0.71	0.65	0.156	4.41	(A) TP53
MAGI2	7q21.11	0.59	0.36	0.39	0.24	0.23	0.157	4.43	(A) TP53
ANAPC7	12q24.11	4.69	4.23	0.50	0.52	0.46	0.157	4.43	(A) TP53
MED20	6p21.1	4.66	4.14	0.71	0.57	0.52	0.157	4.43	(A) TP53
GINS1	20p11.21	4.40	3.61	0.81	0.90	0.79	0.158	4.45	(A) TP53
RNA5SP149	3q26.33	0.39	0.12	0.64	0.23	0.27	0.158	4.46	(A) TP53
SLC15A2	3q13.33	2.46	1.78	0.95	0.75	0.68	0.159	4.48	(A) TP53
GYG1P3	1p32.3	0.15	0.06	0.21	0.06	0.09	0.159	4.48	(A) TP53
PRDX6	1q25.1	7.89	7.36	0.62	0.59	0.53	0.159	4.48	(A) TP53
OSBPL11	3q21.2	4.41	3.90	0.62	0.56	0.51	0.159	4.48	(A) TP53
SERPINH1	11q13.5	6.85	5.84	0.99	1.16	1.02	0.16	4.49	(A) TP53
LINC01603	8q13.2	0.20	0.08	0.28	0.10	0.12	0.16	4.49	(A) TP53
NAP1L1P3	3q13.33	0.67	0.46	0.38	0.21	0.21	0.16	4.49	(A) TP53
BAZ1B	7q11.23	6.15	5.61	0.56	0.61	0.54	0.16	4.49	(A) TP53
WNT2B	1p13.2	2.12	1.50	1.11	0.62	0.61	0.16	4.49	(A) TP53
LMLN	3q29	2.82	2.19	0.72	0.71	0.63	0.16	4.49	(A) TP53
TCTN1	12q24.11	2.62	1.91	0.73	0.80	0.70	0.161	4.49	(A) TP53
PHC3	3q26.2	4.44	3.83	0.70	0.69	0.61	0.161	4.49	(A) TP53
CA11	19q13.33	3.11	2.40	1.06	0.76	0.70	0.161	4.5	(A) TP53
CDCA7L	7p15.3	4.38	3.40	0.97	1.11	0.97	0.162	4.52	(A) TP53
TAFAZZIN	Xq28	3.87	3.41	0.42	0.53	0.46	0.162	4.52	(A) TP53
SMIM19	8p11.21	3.94	3.45	0.86	0.50	0.49	0.162	4.52	(A) TP53
TAF6	7q22.1	4.98	4.35	0.73	0.71	0.63	0.163	4.53	(A) TP53
LINC00667	18p11.31	3.08	2.32	0.86	0.87	0.77	0.163	4.53	(A) TP53
NUTM2F	9q22.32	0.19	0.08	0.27	0.09	0.11	0.163	4.53	(A) TP53
GFAP	17q21.31	0.11	0.05	0.11	0.05	0.05	0.163	4.53	(A) TP53
PLBD2	12q24.13	6.09	5.53	0.68	0.63	0.56	0.163	4.53	(A) TP53
TTLL7	1p31.1	1.77	1.11	0.99	0.70	0.65	0.163	4.54	(A) TP53
HSPA1B	6p21.33	6.65	5.80	1.11	0.95	0.85	0.164	4.54	(A) TP53
ORC5	7q22.1-q22.2	4.22	3.74	0.65	0.53	0.48	0.164	4.55	(A) TP53
PTPDC1	9q22.32	3.00	2.42	0.61	0.66	0.58	0.165	4.56	(A) TP53
GDNF-AS1	5p13.2	0.23	0.06	0.38	0.14	0.17	0.166	4.58	(A) TP53
MAPRE1	20q11.21	7.52	7.05	0.46	0.54	0.47	0.166	4.58	(A) TP53
RFC5	12q24.23	4.43	3.80	0.68	0.72	0.63	0.166	4.58	(A) TP53
NIPSNAP2	7p11.2	5.50	4.93	0.70	0.64	0.57	0.166	4.59	(A) TP53
SOX1	13q34	0.37	0.08	0.74	0.23	0.30	0.166	4.59	(A) TP53
EDIL3-DT	5q14.3	0.76	0.38	0.76	0.37	0.38	0.167	4.59	(A) TP53
HIKESHIP2	19p13.2	0.89	0.62	0.51	0.27	0.27	0.167	4.59	(A) TP53
PGAM1P2	9p13.3	0.21	0.10	0.30	0.08	0.12	0.167	4.59	(A) TP53
NDUFB4P2	5q11.2	0.30	0.14	0.25	0.17	0.16	0.167	4.59	(A) TP53
CLSTN1	1p36.22	8.01	7.29	0.85	0.81	0.72	0.169	4.63	(A) TP53
WASHC5	8q24.13	5.78	5.32	0.70	0.49	0.45	0.169	4.63	(A) TP53
MKRN4P	Xp11.4	0.27	0.13	0.34	0.11	0.14	0.169	4.63	(A) TP53
ZNF74	22q11.21	3.35	2.77	0.73	0.65	0.58	0.169	4.64	(A) TP53
ANKRD40	17q21.33	5.10	4.56	0.62	0.60	0.53	0.17	4.67	(A) TP53
GET3	19p13.13	6.68	6.28	0.53	0.44	0.40	0.171	4.69	(A) TP53
TMEM256-PLSCR3	17p13.1	0.05	0.02	0.05	0.02	0.03	0.171	4.69	(A) TP53
CCNQ	Xq28	5.00	4.49	0.53	0.58	0.51	0.172	4.7	(A) TP53
ELK4	1q32.1	4.69	4.13	0.63	0.64	0.56	0.172	4.71	(A) TP53
RMI1	9q21.32	4.47	3.87	0.68	0.67	0.59	0.172	4.71	(A) TP53
HAUS8	19p13.11	2.69	2.22	0.52	0.53	0.46	0.173	4.71	(A) TP53
RNA5SP109	2q24.2	0.16	0.02	0.37	0.10	0.14	0.173	4.72	(A) TP53
ALCAM	3q13.11	5.32	4.33	1.37	1.10	0.99	0.174	4.73	(A) TP53
ABL1	9q34.12	6.00	5.54	0.60	0.51	0.46	0.174	4.73	(A) TP53
DYNC1LI2-DT	16q22.1	0.33	0.21	0.26	0.11	0.12	0.174	4.73	(A) TP53
MAGED4	Xp11.22	0.14	0.05	0.15	0.08	0.08	0.175	4.74	(A) TP53
MEGF10	5q23.2	0.59	0.26	0.72	0.30	0.33	0.176	4.78	(A) TP53
WASF1	6q21	3.90	2.92	1.18	1.10	0.98	0.177	4.79	(A) TP53
CFAP20	16q21	4.79	4.32	0.57	0.53	0.47	0.177	4.79	(A) TP53
SYT15-AS1	10q11.22	0.31	0.15	0.28	0.16	0.16	0.177	4.79	(A) TP53
ZFYVE9P2	2p24.2	0.16	0.05	0.23	0.10	0.11	0.178	4.81	(A) TP53
DNMT3B	20q11.21	3.40	2.38	0.97	1.18	1.02	0.178	4.81	(A) TP53
ZRANB3	2q21.3	1.90	1.48	0.55	0.48	0.43	0.178	4.81	(A) TP53
ATF7	12q13.13	4.27	3.87	0.49	0.45	0.40	0.178	4.82	(A) TP53
DRG1	22q12.2	6.09	5.71	0.52	0.42	0.38	0.179	4.82	(A) TP53
FAM216A	12q24.11	2.49	1.97	0.71	0.59	0.53	0.179	4.83	(A) TP53
CEP162	6q14.2-q14.3	2.80	2.35	0.55	0.51	0.45	0.179	4.84	(A) TP53
RAMP2-AS1	17q21.2	0.64	0.35	0.61	0.28	0.29	0.18	4.84	(A) TP53
SPDYE16	7q11.23	0.45	0.27	0.34	0.18	0.18	0.18	4.85	(A) TP53
CHRNA3	15q25.1	0.68	0.39	0.49	0.31	0.29	0.18	4.85	(A) TP53
PYGO1	15q21.3	1.94	1.17	1.15	0.84	0.77	0.18	4.85	(A) TP53
SOCS5	2p21	3.93	3.52	0.53	0.47	0.41	0.181	4.86	(A) TP53
CSNK2A2	16q21	3.91	3.42	0.56	0.56	0.49	0.181	4.86	(A) TP53
ATXN3	14q32.12	3.36	3.00	0.52	0.40	0.36	0.181	4.86	(A) TP53
NONO	Xq13.1	6.82	6.34	0.57	0.54	0.48	0.182	4.88	(A) TP53
LINC02617	12p13.2	0.23	0.09	0.38	0.11	0.15	0.183	4.9	(A) TP53
MRPL3	3q22.1	6.93	6.40	0.61	0.60	0.52	0.183	4.9	(A) TP53
CNTRL	9q33.2	3.51	2.90	0.67	0.69	0.60	0.183	4.9	(A) TP53
TMEM268	9q32	4.02	3.39	0.70	0.72	0.63	0.184	4.9	(A) TP53
LINC01165	10q26.3	0.14	0.05	0.22	0.06	0.09	0.184	4.91	(A) TP53
SENP7	3q12.3	3.23	2.66	0.80	0.63	0.57	0.184	4.91	(A) TP53
EIF3LP2	10q11.21	0.98	0.76	0.38	0.23	0.22	0.184	4.91	(A) TP53
NCKAP5L	12q13.12	3.86	3.17	0.82	0.78	0.69	0.186	4.94	(A) TP53
PENK	8q12.1	0.47	0.19	0.62	0.25	0.28	0.186	4.95	(A) TP53
EFCAB14P1	1p34.3	0.40	0.23	0.30	0.18	0.17	0.186	4.95	(A) TP53
MYCBPAP	17q21.33	0.43	0.23	0.32	0.21	0.20	0.186	4.95	(A) TP53
COL6A2-DT	21q22.3	0.19	0.07	0.21	0.13	0.12	0.186	4.95	(A) TP53
MSNP1	5p14.1	1.26	0.81	0.72	0.48	0.45	0.186	4.95	(A) TP53
NFYB	12q23.3	4.30	3.82	0.56	0.55	0.48	0.187	4.96	(A) TP53
GAPDHP47	3q24	0.15	0.06	0.21	0.08	0.09	0.187	4.96	(A) TP53
PPIAP32	10q26.3	0.15	0.06	0.21	0.08	0.09	0.188	4.98	(A) TP53
KEAP1	19p13.2	6.06	5.60	0.69	0.49	0.45	0.188	4.98	(A) TP53
RTRAFP1	2q13	0.71	0.48	0.38	0.24	0.23	0.189	4.99	(A) TP53
CT70	9q31.1	0.18	0.08	0.21	0.09	0.10	0.189	4.99	(A) TP53
RPL17P19	4q13.1	0.04	0.00	0.11	0.02	0.04	0.189	4.99	(A) TP53
LINC02531	6q16.1	0.22	0.02	0.58	0.06	0.20	0.189	4.99	(A) TP53
OAZ2	15q22.31	4.28	3.94	0.43	0.39	0.34	0.189	5	(A) TP53
CKAP2-DT	13q14.3	2.04	1.54	0.89	0.52	0.50	0.189	5	(A) TP53
FAM131A	3q27.1	2.89	2.33	0.69	0.64	0.56	0.19	5	(A) TP53
NIPSNAP1	22q12.2	5.17	4.57	0.76	0.68	0.60	0.19	5.01	(A) TP53
TMEM132A	11q12.2	5.19	4.19	1.15	1.14	1.00	0.19	5.01	(A) TP53
NUDT21	16q13	5.99	5.41	0.61	0.67	0.58	0.191	5.02	(A) TP53
C1ORF52	1p22.3	3.83	3.44	0.47	0.45	0.39	0.192	5.06	(A) TP53
DSTYK	1q32.1	3.57	3.17	0.58	0.45	0.41	0.193	5.06	(A) TP53
SNX5P2	12q23.1	0.48	0.32	0.31	0.15	0.16	0.194	5.08	(A) TP53
PURB	7p13	5.43	4.86	0.58	0.66	0.57	0.194	5.08	(A) TP53
SLC35G2	3q22.3	2.25	1.61	0.94	0.70	0.64	0.195	5.11	(A) TP53
CENPL	1q25.1	3.33	2.73	0.57	0.70	0.60	0.195	5.11	(A) TP53
LPA	6q25.3-q26	0.18	0.07	0.26	0.10	0.11	0.195	5.11	(A) TP53
RNU6-503P	1p31.1	0.23	0.04	0.52	0.13	0.20	0.195	5.11	(A) TP53
BCAS3	17q23.2	3.02	2.54	0.62	0.54	0.48	0.196	5.11	(A) TP53
PTK7	6p21.1	5.54	4.59	1.21	1.09	0.96	0.196	5.11	(A) TP53
UBL4A	Xq28	6.06	5.63	0.51	0.49	0.43	0.197	5.13	(A) TP53
FZD7	2q33.1	5.09	3.89	1.52	1.35	1.19	0.197	5.13	(A) TP53
VEZF1P1	3q29	0.26	0.14	0.23	0.11	0.11	0.198	5.15	(A) TP53
PAX6	11p13	0.47	0.19	0.60	0.28	0.29	0.198	5.15	(A) TP53
PHF21B	22q13.31	0.26	0.09	0.40	0.14	0.17	0.198	5.15	(A) TP53
KRT84	12q13.13	0.29	0.05	0.71	0.10	0.24	0.199	5.18	(A) TP53
SET	9q34.11	7.96	7.48	0.56	0.55	0.48	0.199	5.18	(A) TP53
LINC02838	7p12.3	0.13	0.02	0.31	0.06	0.11	0.2	5.18	(A) TP53
KIAA0586	14q23.1	2.43	2.06	0.53	0.40	0.36	0.2	5.19	(A) TP53
ORC6	16q11.2	3.40	2.70	0.73	0.82	0.70	0.2	5.19	(A) TP53
HSPA8P11	8p12	0.30	0.19	0.20	0.11	0.11	0.201	5.19	(A) TP53
PLOD1	1p36.22	6.49	5.76	0.79	0.85	0.74	0.201	5.2	(A) TP53
AADACL2-AS1	3q25.1	1.11	0.45	1.12	0.71	0.66	0.201	5.2	(A) TP53
SGCZ	8p22	0.12	0.01	0.33	0.03	0.11	0.201	5.2	(A) TP53
ANTXR1	2p13.3	5.65	4.72	1.41	1.02	0.93	0.201	5.2	(A) TP53
CTDSPL2	15q15.3-q21.1	4.29	3.77	0.59	0.60	0.52	0.201	5.2	(A) TP53
CHMP3	2p11.2	5.47	5.10	0.45	0.43	0.37	0.201	5.2	(A) TP53
TRPC3	4q27	0.32	0.18	0.30	0.13	0.14	0.202	5.2	(A) TP53
ZNF34	8q24.3	2.57	2.17	0.47	0.45	0.39	0.202	5.2	(A) TP53
PTGFRN	1p13.1	6.54	5.84	1.06	0.78	0.71	0.202	5.2	(A) TP53
CSMD2	1p35.1	0.69	0.38	0.57	0.31	0.31	0.203	5.23	(A) TP53
LINC01651	22q11.21	0.02	0.00	0.06	0.01	0.02	0.204	5.23	(A) TP53
SMARCB1	22q11.23	3.94	3.57	0.57	0.41	0.37	0.204	5.23	(A) TP53
CES1P2	16q12.2	0.23	0.06	0.42	0.12	0.16	0.204	5.25	(A) TP53
HSPA8P4	5q23.3	0.26	0.17	0.19	0.09	0.09	0.205	5.25	(A) TP53
PCDH10-DT	4q28.3	0.04	0.01	0.08	0.01	0.03	0.205	5.26	(A) TP53
HS1BP3	2p24.1	3.10	2.69	0.49	0.46	0.40	0.205	5.26	(A) TP53
LAPTM4B	8q22.1	7.60	6.86	0.83	0.85	0.74	0.206	5.27	(A) TP53
RHOBTB1	10q21.2	3.31	2.50	1.02	0.92	0.81	0.206	5.27	(A) TP53
LINC02934	2p14	0.09	0.04	0.16	0.03	0.06	0.206	5.27	(A) TP53
OPN5	6p12.3	0.03	0.01	0.05	0.01	0.02	0.206	5.27	(A) TP53
FAM86C1P	11q13.4	3.05	2.53	0.83	0.57	0.52	0.206	5.27	(A) TP53
RTCB	22q12.3	6.18	5.83	0.49	0.39	0.35	0.206	5.27	(A) TP53
SCN9A	2q24.3	1.28	0.57	1.52	0.67	0.71	0.207	5.27	(A) TP53
COLGALT1	19p13.11	6.56	5.96	0.70	0.70	0.61	0.207	5.27	(A) TP53
IMPA1P1	8q21.13	0.69	0.34	0.73	0.33	0.35	0.207	5.27	(A) TP53
KANSL2	12q13.11	4.46	4.05	0.52	0.47	0.41	0.207	5.28	(A) TP53
TXN2P1	1p31.1	0.27	0.13	0.24	0.16	0.14	0.208	5.28	(A) TP53
HOXD9	2q31.1	2.93	2.04	1.16	1.01	0.89	0.209	5.32	(A) TP53
RASD1	17p11.2	3.69	2.56	1.55	1.27	1.13	0.21	5.33	(A) TP53
ZGRF1	4q25	2.34	1.83	0.65	0.58	0.51	0.21	5.34	(A) TP53
WDR93	15q26.1	0.50	0.29	0.42	0.21	0.21	0.21	5.34	(A) TP53
NSMCE2	8q24.13	4.23	3.76	0.57	0.54	0.47	0.211	5.35	(A) TP53
SPIN2B	Xp11.21	2.19	1.71	0.74	0.52	0.48	0.211	5.35	(A) TP53
ALG12	22q13.33	3.35	3.01	0.55	0.38	0.35	0.211	5.35	(A) TP53
RPL22P24	1q25.3	2.31	1.81	0.62	0.57	0.49	0.211	5.35	(A) TP53
MEMO1P1	21q22.12	2.03	1.62	0.50	0.48	0.42	0.212	5.37	(A) TP53
MMP13	11q22.2	2.92	1.49	2.58	1.49	1.42	0.213	5.37	(A) TP53
TTC4	1p32.3	0.85	0.64	0.27	0.24	0.21	0.213	5.37	(A) TP53
NUDT2	9p13.3	4.80	4.33	0.67	0.53	0.47	0.213	5.37	(A) TP53
XXYLT1	3q29	4.34	3.70	0.85	0.72	0.63	0.213	5.37	(A) TP53
CENPP	9q22.31	1.75	1.34	0.55	0.46	0.41	0.214	5.39	(A) TP53
PHF19	9q33.2	4.31	3.77	0.73	0.61	0.54	0.214	5.39	(A) TP53
KIAA0319	6p22.3	1.00	0.45	1.13	0.55	0.56	0.214	5.39	(A) TP53
FAM157C	16q24.3	0.72	0.46	0.40	0.29	0.26	0.215	5.4	(A) TP53
MSC	8q13.3	3.80	2.82	1.62	1.06	0.98	0.215	5.41	(A) TP53
HSF1	8q24.3	6.25	5.71	0.66	0.62	0.54	0.216	5.41	(A) TP53
ABL2	1q25.2	3.70	3.19	0.62	0.58	0.50	0.216	5.41	(A) TP53
QTRT2	3q13.31	3.79	3.26	0.64	0.61	0.53	0.216	5.42	(A) TP53
GTDC1	2q22.3	2.30	1.89	0.49	0.47	0.41	0.217	5.43	(A) TP53
CBX3P9	6q22.1	1.64	1.24	0.59	0.44	0.40	0.217	5.44	(A) TP53
POLE3	9q32	6.46	5.98	0.62	0.55	0.48	0.218	5.45	(A) TP53
LINC01393	7q31.2	0.47	0.25	0.44	0.22	0.22	0.218	5.46	(A) TP53
ITGB1BP2	Xq13.1	1.18	0.84	0.59	0.36	0.34	0.219	5.47	(A) TP53
ATP6AP1	Xq28	6.40	6.06	0.44	0.39	0.34	0.219	5.47	(A) TP53
MAP1A	15q15.3	2.71	1.99	1.09	0.79	0.72	0.22	5.48	(A) TP53
TMEM270	7q11.23	0.99	0.49	0.76	0.56	0.50	0.22	5.49	(A) TP53
ABCA1	9q31.1	4.02	3.19	1.02	0.95	0.83	0.22	5.49	(A) TP53
HSPA12A-AS1	10q25.3	0.02	0.00	0.04	0.01	0.02	0.221	5.49	(A) TP53
COQ6	14q24.3	1.79	1.54	0.34	0.28	0.25	0.221	5.5	(A) TP53
MTIF2P1	1p11.2	0.14	0.07	0.18	0.05	0.07	0.222	5.52	(A) TP53
LINC01275	20q13.13	0.39	0.21	0.39	0.17	0.18	0.222	5.53	(A) TP53
ARHGAP36	Xq26.1	0.10	0.02	0.22	0.05	0.08	0.223	5.54	(A) TP53
MYNN	3q26.2	3.81	3.29	0.62	0.60	0.52	0.223	5.54	(A) TP53
RBMXP5	Xq12	0.75	0.54	0.37	0.23	0.21	0.224	5.55	(A) TP53
POLR2J	7q22.1	6.41	5.90	0.72	0.58	0.52	0.224	5.56	(A) TP53
STEEP1	Xq24	4.43	3.96	0.46	0.55	0.46	0.225	5.57	(A) TP53
LHCGR	2p16.3	0.07	0.02	0.15	0.02	0.05	0.225	5.58	(A) TP53
GSTA6P	6p12.2	0.05	0.01	0.13	0.03	0.05	0.228	5.64	(A) TP53
WBP1P1	2p11.2	0.74	0.50	0.34	0.26	0.23	0.228	5.65	(A) TP53
SRP68P2	17p11.2	0.21	0.06	0.34	0.14	0.15	0.228	5.65	(A) TP53
SCAI	9q33.3	2.29	1.90	0.56	0.44	0.39	0.229	5.65	(A) TP53
ZC3H14	14q31.3	3.16	2.75	0.47	0.48	0.41	0.229	5.65	(A) TP53
PARPBP	12q23.2	3.03	2.44	0.72	0.68	0.59	0.229	5.66	(A) TP53
NPR3	5p13.3	1.97	1.06	1.62	0.97	0.91	0.229	5.66	(A) TP53
RPL7P38	12q21.31	0.35	0.18	0.33	0.17	0.17	0.23	5.66	(A) TP53
NUP205	7q33	5.66	5.06	0.67	0.71	0.61	0.23	5.66	(A) TP53
RPL7AP27	4q35.2	0.92	0.63	0.65	0.27	0.29	0.231	5.68	(A) TP53
APP-DT	21q21.3	0.19	0.09	0.22	0.09	0.10	0.231	5.68	(A) TP53
TTK	6q14.1	4.39	3.67	0.80	0.84	0.71	0.231	5.68	(A) TP53
RHOQP1	14q21.3	1.79	1.37	0.53	0.49	0.43	0.232	5.7	(A) TP53
METTL3	14q11.2	3.83	3.35	0.48	0.57	0.48	0.232	5.7	(A) TP53
SAMD15	14q24.3	1.41	0.96	0.69	0.50	0.45	0.232	5.7	(A) TP53
HROB	17q21.31	3.67	3.05	0.83	0.71	0.62	0.233	5.7	(A) TP53
FAM182B	20p11.1	0.63	0.33	0.48	0.34	0.30	0.233	5.7	(A) TP53
CEP192	18p11.21	3.92	3.34	0.70	0.67	0.58	0.235	5.74	(A) TP53
H2BC3	6p22.2	0.46	0.24	0.44	0.23	0.22	0.235	5.74	(A) TP53
TMX1	14q22.1	5.74	5.21	0.63	0.62	0.53	0.235	5.74	(A) TP53
MYPOP	19q13.32	4.56	4.10	0.50	0.54	0.46	0.235	5.74	(A) TP53
IL17D	13q12.11	1.33	0.93	0.55	0.46	0.40	0.236	5.75	(A) TP53
XPO1	2p15	5.12	4.60	0.56	0.62	0.53	0.236	5.75	(A) TP53
SKA2	17q23.2	5.49	5.02	0.73	0.53	0.48	0.236	5.75	(A) TP53
HSPA13	21q11.2	4.80	4.36	0.72	0.48	0.44	0.237	5.77	(A) TP53
SHCBP1	16q11.2	3.43	2.76	0.74	0.79	0.67	0.237	5.78	(A) TP53
DZIP1L	3q22.3	2.68	1.65	1.27	1.19	1.03	0.238	5.79	(A) TP53
LINC01303	14q23.1	0.32	0.19	0.30	0.12	0.13	0.238	5.79	(A) TP53
LGALS8	1q43	4.60	4.13	0.57	0.55	0.47	0.238	5.79	(A) TP53
FZD2	17q21.31	3.21	2.21	1.14	1.17	1.00	0.239	5.8	(A) TP53
NDRG4	16q21	2.96	1.81	1.79	1.28	1.15	0.239	5.8	(A) TP53
LINC00272	1q25.3	0.12	0.05	0.19	0.07	0.08	0.239	5.81	(A) TP53
PMS2P1	7q22.1	2.81	2.31	0.54	0.59	0.50	0.24	5.82	(A) TP53
COL24A1	1p22.3	1.06	0.60	0.80	0.50	0.46	0.24	5.82	(A) TP53
ABCA13	7p12.3	2.11	1.12	1.70	1.07	0.99	0.241	5.83	(A) TP53
ADCY8	8q24.22	0.32	0.01	0.97	0.01	0.31	0.241	5.83	(A) TP53
HSPA8P7	Xq23	0.57	0.39	0.33	0.19	0.18	0.241	5.83	(A) TP53
UBE2H	7q32.2	6.32	5.77	0.68	0.64	0.55	0.242	5.84	(A) TP53
KCNJ12	17p11.2	0.91	0.43	0.86	0.52	0.48	0.243	5.86	(A) TP53
DDR1-DT	6p21.33	0.08	0.04	0.10	0.04	0.04	0.243	5.86	(A) TP53
HEATR5A-DT	14q12	0.71	0.47	0.34	0.27	0.24	0.243	5.87	(A) TP53
FOXN3	14q31.3-q32.11	4.58	4.11	0.68	0.53	0.47	0.244	5.88	(A) TP53
HSPA6	1q23.3	3.53	2.46	1.88	1.15	1.07	0.245	5.9	(A) TP53
HAUS4	14q11.2	3.32	2.80	0.57	0.61	0.52	0.246	5.91	(A) TP53
IFT43	14q24.3	3.49	3.10	0.46	0.45	0.39	0.246	5.91	(A) TP53
GINM1	6q25.1	5.58	5.21	0.47	0.43	0.38	0.246	5.92	(A) TP53
KLHL42	12p11.22	4.22	3.70	0.69	0.61	0.53	0.246	5.92	(A) TP53
RPL6P9	3q23	0.12	0.04	0.23	0.06	0.08	0.247	5.93	(A) TP53
EBF4	20p13	3.48	2.54	1.21	1.08	0.94	0.247	5.93	(A) TP53
OSBPL8	12q21.2	5.08	4.63	0.69	0.52	0.46	0.248	5.95	(A) TP53
CGB8	19q13.33	0.36	0.11	0.71	0.15	0.25	0.248	5.95	(A) TP53
SCYL2	12q23.1	5.40	4.96	0.53	0.52	0.44	0.249	5.96	(A) TP53
PRKN	6q26	0.57	0.37	0.41	0.20	0.20	0.249	5.97	(A) TP53
MED21	12p11.23	5.04	4.57	0.72	0.53	0.48	0.25	5.98	(A) TP53
MAPRE3	2p23.3	3.86	3.10	1.01	0.88	0.76	0.251	5.99	(A) TP53
TMEM8B	9p13.3	1.98	1.42	0.69	0.64	0.55	0.251	6	(A) TP53
MSRB3	12q14.3	3.20	2.40	1.28	0.89	0.80	0.251	6	(A) TP53
MKX	10p12.1	0.80	0.45	0.83	0.31	0.35	0.252	6	(A) TP53
NUDT14	14q32.33	4.51	3.92	0.72	0.68	0.59	0.252	6.01	(A) TP53
ZNF367	9q22.32	4.11	3.42	0.85	0.81	0.69	0.252	6.01	(A) TP53
STON1	2p16.3	2.56	1.72	1.14	0.96	0.84	0.253	6.02	(A) TP53
KCNMB2-AS1	3q26.32	1.57	0.88	1.10	0.77	0.69	0.253	6.03	(A) TP53
ANXA7	10q22.2	6.54	6.09	0.50	0.53	0.45	0.253	6.03	(A) TP53
DMC1	22q13.1	1.22	0.76	0.68	0.52	0.46	0.254	6.03	(A) TP53
MFSD1	3q25.32	5.40	4.96	0.59	0.51	0.44	0.254	6.03	(A) TP53
SOCS4	14q22.3	4.29	3.79	0.59	0.59	0.50	0.254	6.03	(A) TP53
CTCF	16q22.1	4.59	4.21	0.45	0.45	0.38	0.255	6.04	(A) TP53
PAPPA2	1q25.2	0.52	0.18	0.83	0.29	0.34	0.255	6.05	(A) TP53
TOR1A	9q34.11	4.96	4.57	0.49	0.45	0.39	0.256	6.05	(A) TP53
TACC1P1	10p11.21	0.04	0.01	0.07	0.02	0.03	0.256	6.05	(A) TP53
NTF3	12p13.31	0.75	0.43	0.78	0.26	0.32	0.256	6.06	(A) TP53
KNOP1P4	6q13	0.24	0.11	0.32	0.13	0.14	0.256	6.06	(A) TP53
SNX17	2p23.3	6.22	5.85	0.48	0.43	0.37	0.257	6.06	(A) TP53
SAMD12-AS1	8q24.12	0.70	0.43	0.53	0.28	0.28	0.257	6.06	(A) TP53
HMGN2P17	1p36.23	0.50	0.31	0.31	0.21	0.19	0.257	6.08	(A) TP53
MTA1	14q32.33	5.37	4.81	0.59	0.68	0.57	0.258	6.09	(A) TP53
FAM136CP	3q12.3	0.33	0.18	0.32	0.14	0.15	0.258	6.09	(A) TP53
GPR135	14q23.1	1.40	0.98	0.60	0.47	0.41	0.259	6.09	(A) TP53
C4ORF54	4q23	0.17	0.05	0.32	0.08	0.12	0.259	6.1	(A) TP53
FAP	2q24.2	2.52	1.69	1.38	0.91	0.83	0.26	6.11	(A) TP53
NRSN2	20p13	5.02	3.99	1.05	1.23	1.03	0.26	6.11	(A) TP53
EXOC5	14q22.3	4.52	4.03	0.62	0.57	0.49	0.26	6.11	(A) TP53
LINC02816	1q25.3	0.65	0.35	0.49	0.32	0.29	0.261	6.13	(A) TP53
YWHAG	7q11.23	7.64	7.03	0.68	0.72	0.61	0.261	6.13	(A) TP53
PHF2	9q22.31	5.18	4.70	0.59	0.57	0.49	0.261	6.13	(A) TP53
LBH	2p23.1	5.16	4.22	0.99	1.11	0.93	0.262	6.14	(A) TP53
CEP20	16p13.11	5.88	5.34	0.73	0.62	0.54	0.262	6.15	(A) TP53
BUB1B	15q15.1	4.55	3.83	0.82	0.86	0.72	0.263	6.16	(A) TP53
SNHG30	17q12	3.77	3.20	0.63	0.68	0.57	0.263	6.16	(A) TP53
LOX	5q23.1	4.54	3.66	1.38	0.98	0.88	0.263	6.16	(A) TP53
HAUS1	18q21.1	4.07	3.51	0.78	0.63	0.55	0.263	6.16	(A) TP53
FBXO3-DT	11p13	0.09	0.01	0.25	0.03	0.08	0.264	6.16	(A) TP53
THAP5	7q31.1	3.71	3.25	0.59	0.54	0.47	0.264	6.16	(A) TP53
SLC35A5	3q13.2	4.25	3.77	0.59	0.57	0.49	0.265	6.17	(A) TP53
PHB1P20	15q24.1	0.33	0.21	0.27	0.13	0.13	0.265	6.17	(A) TP53
NSMAF	8q12.1	4.52	4.01	0.58	0.60	0.51	0.265	6.17	(A) TP53
JAKMIP2-AS1	5q32	0.12	0.03	0.25	0.05	0.09	0.265	6.17	(A) TP53
TAB1	22q13.1	4.37	3.96	0.49	0.47	0.40	0.265	6.17	(A) TP53
USE1	19p13.11	4.16	3.80	0.61	0.39	0.36	0.265	6.17	(A) TP53
RNU6-1145P	2p15	0.15	0.01	0.40	0.07	0.14	0.266	6.18	(A) TP53
CHST14	15q15.1	5.06	4.26	0.88	0.95	0.80	0.266	6.18	(A) TP53
FAM87A	8p23.3	0.27	0.13	0.28	0.13	0.13	0.267	6.21	(A) TP53
ATP6V1A	3q13.31	6.05	5.52	0.68	0.62	0.53	0.268	6.22	(A) TP53
KLHL3	5q31.2	1.34	0.85	0.57	0.58	0.49	0.268	6.22	(A) TP53
UBR7	14q32.12	5.14	4.73	0.58	0.48	0.41	0.269	6.23	(A) TP53
HMGXB4	22q12.3	4.51	4.12	0.50	0.46	0.39	0.269	6.23	(A) TP53
GOLGA7	8p11.21	4.35	3.81	0.65	0.63	0.53	0.269	6.23	(A) TP53
VRK1	14q32.2	4.35	3.80	0.66	0.65	0.55	0.27	6.26	(A) TP53
KCNMB4	12q15	1.75	1.12	1.06	0.70	0.63	0.271	6.27	(A) TP53
SNAP47	1q42.13	3.71	3.24	0.56	0.55	0.47	0.271	6.27	(A) TP53
GADL1	3p24.1-p23	0.17	0.03	0.40	0.07	0.14	0.272	6.28	(A) TP53
ABHD4	14q11.2	5.56	4.85	0.94	0.82	0.70	0.272	6.28	(A) TP53
ACTN1	14q24.1	6.89	6.28	0.93	0.69	0.61	0.273	6.29	(A) TP53
C15ORF40	15q25.2	2.31	2.02	0.43	0.33	0.29	0.273	6.31	(A) TP53
COL11A1	1p21.1	2.56	1.32	2.22	1.34	1.24	0.275	6.34	(A) TP53
TRIM45	1p13.1	2.20	1.61	0.72	0.70	0.60	0.276	6.35	(A) TP53
CEP55	10q23.33	5.69	4.88	0.85	0.96	0.81	0.276	6.36	(A) TP53
THORLNC	2q14.2	0.63	0.36	0.38	0.30	0.26	0.276	6.36	(A) TP53
ERMAP	1p34.2	2.69	2.22	0.61	0.55	0.47	0.278	6.38	(A) TP53
KCNJ5-AS1	11q24.3	1.99	1.37	0.89	0.71	0.62	0.278	6.38	(A) TP53
LINC01703	1q42.12	1.80	1.18	0.78	0.73	0.62	0.278	6.38	(A) TP53
WDR81	17p13.3	4.44	3.89	0.69	0.65	0.55	0.278	6.38	(A) TP53
LINC01763	1p22.2	0.11	0.05	0.17	0.04	0.06	0.278	6.38	(A) TP53
FANCI	15q26.1	4.11	3.47	0.79	0.76	0.65	0.279	6.4	(A) TP53
EFHC2	Xp11.3	1.36	0.79	0.77	0.67	0.57	0.28	6.4	(A) TP53
PPP1R9B	17q21.33	6.00	5.66	0.52	0.38	0.34	0.281	6.42	(A) TP53
RABGAP1	9q33.2-q33.3	4.97	4.48	0.60	0.58	0.49	0.281	6.43	(A) TP53
ICE2	15q22.2	3.35	2.92	0.46	0.52	0.43	0.281	6.43	(A) TP53
KCNG3	2p21	0.90	0.38	0.79	0.59	0.52	0.281	6.43	(A) TP53
KRT74	12q13.13	0.58	0.20	0.68	0.41	0.38	0.281	6.43	(A) TP53
PPIAP84	8p12	0.18	0.08	0.21	0.09	0.09	0.283	6.45	(A) TP53
TOMM70	3q12.2	6.09	5.67	0.58	0.48	0.42	0.283	6.45	(A) TP53
POGLUT1	3q13.33	3.49	3.04	0.56	0.53	0.45	0.283	6.45	(A) TP53
PCBP2P2	8q21.12	3.38	3.03	0.51	0.41	0.35	0.283	6.45	(A) TP53
UBE2W	8q21.11	3.82	3.39	0.50	0.50	0.42	0.284	6.45	(A) TP53
TBPL1	6q23.2	3.14	2.75	0.47	0.47	0.40	0.284	6.45	(A) TP53
UNC13D	17q25.3	4.08	4.90	1.33	0.91	-0.82	0.284	6.45	(B) tp53 wt
ZDHHC12	9q34.11	6.04	5.61	0.69	0.48	0.43	0.284	6.45	(A) TP53
IFT56	7q34	2.85	2.33	0.63	0.62	0.52	0.286	6.49	(A) TP53
SLC52A1	17p13.2	2.01	1.18	1.33	0.92	0.82	0.286	6.49	(A) TP53
LAMB3	1q32.2	8.07	7.05	1.27	1.21	1.02	0.286	6.5	(A) TP53
GZF1	20p11.21	3.81	3.41	0.63	0.45	0.40	0.287	6.51	(A) TP53
EEF1AKMT3	12q14.1	3.55	3.16	0.53	0.46	0.39	0.287	6.51	(A) TP53
ROR2	9q22.31	2.96	1.99	1.47	1.11	0.97	0.288	6.52	(A) TP53
ANKRD65-AS1	1p36.33	1.15	0.68	0.86	0.50	0.47	0.289	6.55	(A) TP53
ATP8B3	19p13.3	1.31	0.82	0.83	0.54	0.49	0.289	6.55	(A) TP53
RYR3	15q13.3-q14	0.66	0.42	0.59	0.21	0.24	0.29	6.55	(A) TP53
PPIE	1p34.2	3.36	2.87	0.66	0.57	0.49	0.29	6.55	(A) TP53
LAMC1-AS1	1q25.3	1.65	1.14	0.72	0.59	0.51	0.291	6.56	(A) TP53
EEFSEC	3q21.3	5.18	4.68	0.62	0.58	0.50	0.291	6.56	(A) TP53
RAB2B	14q11.2	4.44	4.02	0.58	0.49	0.42	0.291	6.56	(A) TP53
UQCC2	6p21.31	3.93	3.52	0.56	0.48	0.41	0.293	6.59	(A) TP53
IFT57	3q13.12-q13.13	4.70	4.12	0.64	0.70	0.58	0.293	6.59	(A) TP53
XPNPEP3	22q13.2	3.67	3.27	0.56	0.46	0.40	0.293	6.59	(A) TP53
SOAT1	1q25.2	4.23	3.50	0.87	0.86	0.73	0.294	6.62	(A) TP53
RFC2	7q11.23	5.68	5.01	0.78	0.80	0.67	0.295	6.64	(A) TP53
ANKRD13B	17q11.2	3.89	3.11	0.98	0.93	0.78	0.296	6.64	(A) TP53
SIN3A	15q24.2	4.67	4.25	0.56	0.49	0.42	0.296	6.65	(A) TP53
HNRNPA3P4	6p12.3	0.27	0.15	0.23	0.13	0.12	0.296	6.65	(A) TP53
TEX41	2q22.3	0.36	0.11	0.49	0.26	0.25	0.297	6.66	(A) TP53
ZNF843	16p11.2	0.65	0.41	0.44	0.26	0.24	0.297	6.66	(A) TP53
API5P1	Xq23	0.80	0.58	0.35	0.25	0.22	0.297	6.66	(A) TP53
PGS1	17q25.3	4.09	3.63	0.51	0.56	0.46	0.298	6.66	(A) TP53
GLRX5	14q32.13	5.63	5.25	0.49	0.45	0.38	0.298	6.66	(A) TP53
EIF5A2	3q26.2	3.54	2.79	0.84	0.89	0.75	0.298	6.67	(A) TP53
PPP2R5C	14q32.31	4.84	4.50	0.44	0.41	0.35	0.299	6.68	(A) TP53
PAQR9-AS1	3q23	0.05	0.02	0.11	0.02	0.04	0.299	6.68	(A) TP53
AGK	7q34	3.25	2.70	0.51	0.67	0.55	0.299	6.68	(A) TP53
NUP93	16q13	4.14	3.61	0.63	0.63	0.53	0.3	6.69	(A) TP53
ZFR	5p13.3	6.04	5.55	0.55	0.58	0.49	0.301	6.7	(A) TP53
LINC02245	2p14	1.00	0.75	0.35	0.28	0.24	0.301	6.7	(A) TP53
HEY1	8q21.13	2.80	1.81	1.42	1.14	0.98	0.301	6.72	(A) TP53
SRP54-AS1	14q13.2	1.48	1.13	0.51	0.41	0.35	0.302	6.72	(A) TP53
TMEM9	1q32.1	5.31	4.76	0.67	0.65	0.55	0.302	6.72	(A) TP53
TMED1	19p13.2	3.04	2.64	0.49	0.47	0.40	0.302	6.72	(A) TP53
NIBAN1	1q25.3	4.62	3.65	1.23	1.15	0.98	0.303	6.72	(A) TP53
CACNB4	2q23.3	0.30	0.15	0.37	0.14	0.15	0.303	6.72	(A) TP53
UBE2L5	13q12.3	0.33	0.24	0.20	0.09	0.09	0.303	6.73	(A) TP53
POMC	2p23.3	1.74	0.87	1.81	0.88	0.87	0.304	6.73	(A) TP53
TUBBP1	8p12	2.68	2.18	0.67	0.59	0.50	0.304	6.74	(A) TP53
TMPOP1	6p22.1	0.14	0.05	0.24	0.07	0.09	0.305	6.75	(A) TP53
FANCE	6p21.31	4.31	3.59	0.87	0.85	0.72	0.305	6.75	(A) TP53
NREP	5q22.1	1.49	1.00	0.64	0.58	0.49	0.305	6.75	(A) TP53
CRPPA	7p21.2	1.53	1.06	0.63	0.54	0.46	0.305	6.75	(A) TP53
SANBR	2p15	2.78	2.32	0.54	0.55	0.46	0.306	6.76	(A) TP53
EIF2B5	3q27.1	4.91	4.43	0.57	0.57	0.48	0.307	6.79	(A) TP53
PSMD7	16q23.1	5.40	4.99	0.51	0.49	0.42	0.307	6.79	(A) TP53
PRELID3BP8	5q23.1	0.09	0.02	0.19	0.06	0.07	0.308	6.79	(A) TP53
ADRB1	10q25.3	1.60	0.96	0.98	0.73	0.64	0.309	6.81	(A) TP53
MYLK-AS1	3q21.1	0.68	0.48	0.29	0.23	0.20	0.31	6.84	(A) TP53
MAZ	16p11.2	5.27	4.70	0.76	0.67	0.57	0.311	6.85	(A) TP53
GPRASP3	Xq22.1	0.04	0.02	0.05	0.02	0.02	0.311	6.85	(A) TP53
MAFG	17q25.3	5.12	4.69	0.66	0.50	0.44	0.312	6.87	(A) TP53
GYG1	3q24	4.27	3.83	0.58	0.52	0.44	0.312	6.87	(A) TP53
KCNQ5-DT	6q13	0.10	0.03	0.15	0.06	0.07	0.313	6.87	(A) TP53
DTX3	12q13.3	3.59	2.54	1.15	1.27	1.05	0.313	6.87	(A) TP53
RICTOR	5p13.1	4.04	3.52	0.77	0.60	0.52	0.313	6.87	(A) TP53
CST5	20p11.21	0.47	0.17	0.67	0.29	0.30	0.315	6.9	(A) TP53
ANAPC5	12q24.31	4.90	4.50	0.44	0.47	0.39	0.315	6.9	(A) TP53
HMGN1P30	18q21.31	0.41	0.18	0.43	0.24	0.23	0.315	6.91	(A) TP53
VPS51P14	8p23.1	0.08	0.02	0.13	0.06	0.06	0.315	6.91	(A) TP53
U2SURP	3q23	5.51	4.96	0.67	0.65	0.55	0.316	6.91	(A) TP53
GPR137C	14q22.1	0.90	0.57	0.53	0.38	0.33	0.316	6.92	(A) TP53
ASTE1	3q22.1	3.20	2.78	0.56	0.50	0.43	0.317	6.92	(A) TP53
CHCHD6	3q21.3	3.15	2.70	0.75	0.50	0.45	0.317	6.93	(A) TP53
COX17	3q13.33	5.37	4.91	0.65	0.54	0.46	0.318	6.95	(A) TP53
TCEAL3	Xq22.2	3.76	2.88	0.84	1.06	0.87	0.319	6.95	(A) TP53
DLGAP5	14q22.3	4.93	4.15	0.84	0.94	0.78	0.319	6.95	(A) TP53
MIPOL1	14q13.3-q21.1	1.48	1.08	0.60	0.47	0.41	0.319	6.95	(A) TP53
RNU6-1039P	9q31.3	0.48	0.18	0.57	0.33	0.31	0.32	6.95	(A) TP53
SLF2	10q24.31	3.84	3.34	0.59	0.60	0.50	0.32	6.95	(A) TP53
CYCSP5	1q44	0.15	0.03	0.28	0.12	0.12	0.32	6.95	(A) TP53
THOC1	18p11.32	3.49	2.98	0.57	0.61	0.51	0.32	6.96	(A) TP53
B3GALNT2	1q42.3	3.53	3.10	0.54	0.52	0.43	0.32	6.96	(A) TP53
TMEM60	7q11.23	5.51	5.12	0.54	0.47	0.40	0.321	6.96	(A) TP53
COA6-AS1	1q42.2	2.57	2.07	1.01	0.52	0.50	0.321	6.96	(A) TP53
PLPPR3	19p13.3	0.43	0.20	0.63	0.18	0.23	0.321	6.96	(A) TP53
NUPR2	7p11.2	1.12	0.49	1.40	0.60	0.62	0.323	7	(A) TP53
PELP1	17p13.2	5.44	4.98	0.58	0.54	0.46	0.323	7	(A) TP53
PFN1P2	1p11.2	1.28	0.94	0.57	0.38	0.34	0.324	7	(A) TP53
GRM1	6q24.3	0.15	0.05	0.31	0.05	0.11	0.324	7	(A) TP53
MIX23P3	18p11.21	0.65	0.41	0.44	0.26	0.24	0.324	7	(A) TP53
NEURL4	17p13.1	3.41	2.97	0.51	0.53	0.44	0.325	7.02	(A) TP53
SERP1	3q25.1	7.00	6.55	0.51	0.54	0.45	0.325	7.02	(A) TP53
CEACAM1	19q13.2	4.40	5.55	1.94	1.30	-1.15	0.327	7.05	(B) tp53 wt
COA6	1q42.2	4.64	4.05	0.84	0.69	0.59	0.327	7.05	(A) TP53
ARL4C	2q37.1	5.39	4.44	1.28	1.12	0.95	0.327	7.05	(A) TP53
FKBP3	14q21.2	5.34	4.86	0.62	0.57	0.48	0.328	7.05	(A) TP53
PKP4-AS1	2q24.1	0.63	0.41	0.40	0.24	0.22	0.328	7.06	(A) TP53
PABPC4L	4q28.3	1.17	0.64	1.02	0.57	0.53	0.328	7.06	(A) TP53
MIR34BHG	11q23.1	0.07	0.02	0.15	0.03	0.05	0.329	7.06	(A) TP53
ACAD9	3q21.3	4.94	4.49	0.56	0.53	0.45	0.329	7.07	(A) TP53
GAPDHP2	20p12.1	1.14	0.88	0.38	0.30	0.25	0.33	7.08	(A) TP53
DHX9	1q25.3	6.95	6.43	0.51	0.63	0.52	0.33	7.09	(A) TP53
ARL6IP6	2q23.3	4.77	4.26	0.71	0.60	0.51	0.331	7.1	(A) TP53
LSM1	8p11.23	4.16	3.71	0.60	0.52	0.44	0.331	7.1	(A) TP53
ATP13A5	3q29	0.62	0.18	1.22	0.29	0.44	0.332	7.1	(A) TP53
CLDN14-AS1	21q22.13	1.40	0.94	0.80	0.52	0.46	0.332	7.11	(A) TP53
FAIM	3q22.3	3.28	2.81	0.62	0.55	0.47	0.333	7.12	(A) TP53
HSP90AB5P	3p13-p12.3	0.02	0.01	0.04	0.01	0.02	0.333	7.12	(A) TP53
PMS2	7p22.1	3.30	2.88	0.60	0.50	0.43	0.334	7.13	(A) TP53
TTC8	14q31.3	3.16	2.68	0.64	0.57	0.48	0.335	7.16	(A) TP53
NFIL3	9q22.31	5.68	4.95	0.78	0.89	0.73	0.336	7.17	(A) TP53
ZBTB2	6q25.1	4.76	4.31	0.48	0.54	0.45	0.338	7.2	(A) TP53
FBXO11	2p16.3	4.36	3.91	0.54	0.54	0.45	0.34	7.24	(A) TP53
FGF14-AS2	13q33.1	1.19	0.58	0.91	0.71	0.61	0.34	7.24	(A) TP53
CMC2	16q23.2	2.17	1.81	0.39	0.44	0.36	0.34	7.24	(A) TP53
TUB	11p15.4	1.54	0.86	1.20	0.76	0.68	0.341	7.25	(A) TP53
KANK4	1p31.3	1.18	0.57	1.12	0.66	0.60	0.341	7.25	(A) TP53
RDH16	12q13.3	1.44	0.94	1.06	0.51	0.50	0.341	7.25	(A) TP53
CPXM1	20p13	3.92	2.96	1.45	1.10	0.95	0.342	7.25	(A) TP53
MME	3q25.2	2.12	1.39	1.25	0.82	0.73	0.342	7.26	(A) TP53
HMCN1	1q25.3-q31.1	2.20	1.37	1.34	0.96	0.84	0.343	7.27	(A) TP53
USP14	18p11.32	5.94	5.32	0.60	0.75	0.61	0.343	7.28	(A) TP53
EPHX1	1q42.12	7.13	6.40	1.30	0.80	0.72	0.344	7.28	(A) TP53
KRT17P5	17p11.2	0.05	0.02	0.08	0.02	0.03	0.344	7.29	(A) TP53
KIF18A	11p14.1	3.77	3.06	0.83	0.86	0.71	0.344	7.29	(A) TP53
TAS2R8	12p13.2	0.06	0.01	0.16	0.02	0.05	0.345	7.3	(A) TP53
RPS27P16	7p14.3	1.23	0.68	0.97	0.63	0.56	0.346	7.3	(A) TP53
LINC02660	10p15.1	0.15	0.04	0.34	0.05	0.11	0.346	7.3	(A) TP53
VTI1B	14q24.1	4.53	4.18	0.46	0.42	0.35	0.348	7.34	(A) TP53
LINC02111	5p15.1	0.08	0.01	0.21	0.04	0.07	0.348	7.34	(A) TP53
GOLT1B	12p12.1	5.60	5.09	0.62	0.61	0.51	0.348	7.35	(A) TP53
LINC02893	9q21.33	2.15	1.16	1.59	1.13	0.99	0.349	7.35	(A) TP53
NGRN	15q26.1	4.47	3.95	0.66	0.63	0.53	0.35	7.37	(A) TP53
USB1	16q21	4.99	4.44	0.63	0.68	0.56	0.35	7.37	(A) TP53
SCARF2	22q11.21	3.91	3.15	1.26	0.87	0.76	0.35	7.37	(A) TP53
RPN1	3q21.3	8.13	7.65	0.57	0.58	0.48	0.351	7.37	(A) TP53
NT5C1B	2p24.2	0.48	0.30	0.27	0.21	0.18	0.351	7.37	(A) TP53
PSMG2	18p11.21	5.93	5.59	0.53	0.40	0.35	0.352	7.38	(A) TP53
BRF1	14q32.33	3.25	2.83	0.46	0.51	0.42	0.352	7.38	(A) TP53
DIPK1A	1p22.1	4.17	3.61	0.79	0.66	0.56	0.352	7.39	(A) TP53
SRPRB	3q22.1	5.22	4.79	0.55	0.52	0.43	0.353	7.39	(A) TP53
PCNA	20p12.3	8.30	7.72	0.75	0.70	0.58	0.353	7.4	(A) TP53
TROAP	12q13.12	4.58	3.90	0.80	0.83	0.69	0.353	7.4	(A) TP53
IFT81	12q24.11	2.75	2.26	0.64	0.59	0.49	0.354	7.4	(A) TP53
AP1S3	2q36.1	2.66	3.36	0.83	0.85	-0.70	0.355	7.43	(B) tp53 wt
TOP1MT	8q24.3	4.32	3.70	0.87	0.73	0.61	0.356	7.43	(A) TP53
XRN2	20p11.22	6.91	6.42	0.57	0.60	0.50	0.356	7.43	(A) TP53
GAPDHP23	1p12	0.21	0.09	0.24	0.11	0.11	0.356	7.43	(A) TP53
POLR2F	22q13.1	3.70	3.32	0.55	0.45	0.38	0.356	7.43	(A) TP53
LCA5	6q14.1	2.25	1.71	0.75	0.64	0.54	0.356	7.44	(A) TP53
RTCA-AS1	1p21.2	0.85	0.57	0.46	0.31	0.27	0.357	7.46	(A) TP53
CCNB1IP1P3	Xq21.33	0.10	0.02	0.24	0.04	0.08	0.358	7.46	(A) TP53
NKX3-1	8p21.2	2.74	1.83	1.18	1.08	0.91	0.359	7.47	(A) TP53
USP5	12p13.31	6.47	5.99	0.68	0.57	0.48	0.359	7.47	(A) TP53
CCNK	14q32.2	2.72	2.35	0.53	0.44	0.37	0.359	7.47	(A) TP53
CHD6	20q12	4.35	3.70	0.71	0.79	0.65	0.359	7.47	(A) TP53
CCNB1IP1	14q11.2	4.94	4.34	0.71	0.73	0.61	0.359	7.47	(A) TP53
UBA5	3q22.1	4.09	3.65	0.57	0.52	0.44	0.36	7.47	(A) TP53
ATP1B3P1	2p16.1	1.22	0.83	0.69	0.43	0.39	0.36	7.48	(A) TP53
BRI3P2	12p12.1	0.10	0.02	0.26	0.05	0.09	0.361	7.48	(A) TP53
GNB1L	22q11.21	2.06	1.72	0.59	0.38	0.34	0.361	7.48	(A) TP53
ADAMTS12	5p13.3-p13.2	3.15	2.31	1.41	0.95	0.83	0.361	7.48	(A) TP53
PRPSAP2	17p11.2	4.22	3.76	0.62	0.55	0.46	0.361	7.48	(A) TP53
MRPS11	15q25.3	3.24	2.98	0.44	0.29	0.26	0.361	7.48	(A) TP53
SPC24	19p13.2	3.57	2.98	0.74	0.72	0.59	0.362	7.49	(A) TP53
COL18A1-AS2	21q22.3	0.36	0.17	0.40	0.19	0.19	0.362	7.49	(A) TP53
HCCS-DT	Xp22.2	0.53	0.36	0.26	0.20	0.17	0.362	7.49	(A) TP53
OLFML2A	9q33.3	4.89	4.08	1.09	0.97	0.81	0.363	7.5	(A) TP53
PPDPFP2	12q24.31	0.28	0.11	0.44	0.13	0.17	0.364	7.5	(A) TP53
CHASERR	15q26.1	3.87	3.49	0.55	0.45	0.38	0.364	7.5	(A) TP53
ST13P10	11q23.1	0.23	0.14	0.18	0.10	0.09	0.364	7.5	(A) TP53
SLC25A21-AS1	14q13.3	1.33	0.75	0.74	0.70	0.59	0.364	7.51	(A) TP53
MEG8	14q32.31	0.10	0.05	0.16	0.04	0.06	0.364	7.51	(A) TP53
MYBPC1	12q23.2	0.64	0.18	1.25	0.34	0.46	0.365	7.51	(A) TP53
CREM	10p11.21	3.28	2.84	0.49	0.55	0.45	0.365	7.51	(A) TP53
SMC2	9q31.1	5.10	4.43	0.77	0.82	0.67	0.365	7.51	(A) TP53
MTCL1	18p11.22	3.43	2.67	1.01	0.90	0.76	0.366	7.51	(A) TP53
C22ORF39	22q11.21	3.02	2.68	0.56	0.39	0.34	0.366	7.51	(A) TP53
NAB2	12q13.3	5.03	4.41	0.86	0.73	0.62	0.366	7.52	(A) TP53
ZBTB10	8q21.13	2.86	2.02	1.15	1.00	0.84	0.367	7.52	(A) TP53
CENPQ	6p12.3	4.00	3.38	0.72	0.75	0.62	0.367	7.52	(A) TP53
TMEM95	17p13.1	0.23	0.10	0.30	0.13	0.13	0.367	7.52	(A) TP53
FGGY	1p32.1	1.40	1.11	0.54	0.32	0.29	0.368	7.53	(A) TP53
RN7SL318P	8p23.2	0.42	0.12	0.80	0.25	0.31	0.368	7.53	(A) TP53
SF3A3P1	20p13	0.67	0.45	0.35	0.25	0.22	0.368	7.53	(A) TP53
CES1	16q12.2	3.72	1.98	3.18	1.93	1.74	0.369	7.54	(A) TP53
LDHBP2	Xq13.3	0.68	0.42	0.43	0.31	0.27	0.37	7.55	(A) TP53
KNTC1	12q24.31	4.27	3.58	0.72	0.85	0.69	0.37	7.55	(A) TP53
PAPOLA	14q32.2	5.98	5.60	0.50	0.45	0.38	0.37	7.55	(A) TP53
TRAM2	6p12.2	4.93	4.23	0.79	0.85	0.70	0.37	7.55	(A) TP53
UBXN2A	2p23.3	3.92	3.48	0.52	0.53	0.44	0.372	7.58	(A) TP53
MAGEL2	15q11.2	0.47	0.25	0.51	0.22	0.22	0.372	7.58	(A) TP53
EFCAB7	1p31.3	2.12	1.69	0.54	0.52	0.43	0.373	7.59	(A) TP53
ARSB	5q14.1	2.84	2.28	0.81	0.66	0.56	0.373	7.59	(A) TP53
CFAP36	2p16.1	4.81	4.39	0.59	0.49	0.42	0.374	7.62	(A) TP53
EHHADH	3q27.2	3.85	3.25	0.81	0.73	0.61	0.375	7.63	(A) TP53
SNX5P1	4q21.1	0.59	0.42	0.32	0.19	0.17	0.376	7.65	(A) TP53
C9ORF43	9q32	1.11	0.78	0.46	0.39	0.33	0.377	7.65	(A) TP53
TMEM184B	22q13.1	5.94	5.42	0.60	0.63	0.52	0.377	7.65	(A) TP53
FAM72B	1p11.2	1.89	1.33	0.68	0.69	0.57	0.378	7.66	(A) TP53
DIRC1	2q32.2	0.34	0.14	0.45	0.20	0.20	0.378	7.66	(A) TP53
TCHH	1q21.3	1.28	0.56	1.54	0.74	0.72	0.378	7.66	(A) TP53
RAD23A	19p13.13	6.94	6.46	0.57	0.57	0.47	0.379	7.67	(A) TP53
ARL2-SNX15	11q13.1	0.02	0.01	0.04	0.02	0.02	0.379	7.67	(A) TP53
EPS8L1	19q13.42	4.39	5.48	1.47	1.30	-1.09	0.379	7.67	(B) tp53 wt
SLC41A3	3q21.2-q21.3	4.32	3.84	0.61	0.58	0.48	0.38	7.69	(A) TP53
SLC5A7	2q12.3	0.19	0.03	0.49	0.03	0.15	0.382	7.72	(A) TP53
FTH1P6	2p16.2	0.08	0.01	0.24	0.03	0.08	0.382	7.72	(A) TP53
HIVEP1	6p24.1	4.10	3.64	0.69	0.54	0.46	0.383	7.72	(A) TP53
SLITRK3	3q26.1	0.52	0.20	0.80	0.29	0.32	0.383	7.73	(A) TP53
ST7L	1p13.2	2.42	2.11	0.43	0.37	0.31	0.384	7.74	(A) TP53
PACERR	1q31.1	0.56	0.30	0.51	0.28	0.26	0.384	7.74	(A) TP53
TK1	17q25.3	7.24	6.47	0.94	0.93	0.77	0.385	7.75	(A) TP53
FMNL1-AS1	17q21.31	0.96	0.60	0.57	0.42	0.36	0.385	7.75	(A) TP53
ALKBH4	7q22.1	3.59	3.09	0.64	0.60	0.50	0.386	7.77	(A) TP53
RNU6-346P	18q23	0.37	0.12	0.62	0.24	0.26	0.386	7.77	(A) TP53
FOXK2	17q25.3	4.95	4.49	0.55	0.56	0.46	0.388	7.79	(A) TP53
WHAMMP3	15q11.2	0.80	0.51	0.53	0.32	0.29	0.388	7.79	(A) TP53
EIF4EBP2P2	15q15.2	0.22	0.08	0.27	0.14	0.13	0.388	7.79	(A) TP53
SNX12	Xq13.1	5.88	5.46	0.50	0.51	0.42	0.388	7.79	(A) TP53
BCL2L2	14q11.2	4.73	4.27	0.56	0.57	0.47	0.389	7.8	(A) TP53
IFT74	9p21.2	2.43	1.85	0.69	0.71	0.58	0.389	7.8	(A) TP53
DNM1	9q34.11	3.44	2.59	1.21	1.02	0.86	0.39	7.81	(A) TP53
SPEM1	17p13.1	0.05	0.01	0.12	0.03	0.04	0.39	7.81	(A) TP53
PRDX6-AS1	1q25.1	1.24	0.93	0.41	0.37	0.31	0.39	7.81	(A) TP53
SLC25A17	22q13.2	4.29	3.91	0.46	0.47	0.39	0.391	7.82	(A) TP53
PPP1CC	12q24.11	6.32	5.88	0.44	0.54	0.44	0.391	7.82	(A) TP53
PRPF8	17p13.3	7.10	6.59	0.68	0.61	0.51	0.391	7.82	(A) TP53
DCAF13P1	7q22.3	0.36	0.21	0.29	0.16	0.15	0.392	7.82	(A) TP53
TTF1	9q34.13	4.07	3.66	0.47	0.51	0.41	0.392	7.82	(A) TP53
PMS2P7	7q11.23	0.35	0.22	0.22	0.15	0.13	0.392	7.82	(A) TP53
ADGRF5P1	9q13	0.41	0.20	0.45	0.21	0.21	0.392	7.82	(A) TP53
RNU6-406P	17q21.31	0.29	0.04	0.73	0.16	0.25	0.392	7.82	(A) TP53
MPPED2	11p14.1	0.90	0.46	0.94	0.45	0.44	0.393	7.82	(A) TP53
PHF24	9p13.3	0.81	0.37	1.02	0.43	0.44	0.395	7.86	(A) TP53
CNTNAP3B	9p11.2	0.60	0.33	0.59	0.26	0.26	0.395	7.87	(A) TP53
DSPP	4q22.1	0.49	0.18	0.55	0.36	0.31	0.396	7.87	(A) TP53
VPS33B-DT	15q26.1	0.28	0.18	0.20	0.10	0.10	0.396	7.87	(A) TP53
RN7SL79P	17q11.2	0.18	0.05	0.35	0.12	0.14	0.397	7.88	(A) TP53
TPX2	20q11.21	6.90	6.17	0.82	0.89	0.73	0.397	7.89	(A) TP53
BLTP3A	6p21.31	4.00	3.50	0.66	0.60	0.50	0.397	7.89	(A) TP53
NUF2	1q23.3	4.31	3.48	0.80	1.03	0.83	0.398	7.91	(A) TP53
FXYD6P2	10p11.1	0.11	0.03	0.19	0.08	0.08	0.399	7.91	(A) TP53
MEF2A	15q26.3	5.07	4.52	0.68	0.67	0.55	0.399	7.91	(A) TP53
NDFIP1P1	12p12.3	0.11	0.03	0.20	0.07	0.08	0.401	7.93	(A) TP53
LUNAR1	15q26.3	0.35	0.19	0.38	0.16	0.16	0.401	7.93	(A) TP53
CDS2	20p12.3	3.97	3.56	0.56	0.49	0.41	0.401	7.93	(A) TP53
SLC35F3	1q42.2	1.28	0.57	1.40	0.77	0.71	0.401	7.93	(A) TP53
EME1	17q21.33	2.43	1.80	0.71	0.78	0.63	0.402	7.94	(A) TP53
RNU6-810P	22q12.1	0.49	0.20	0.59	0.31	0.29	0.402	7.94	(A) TP53
VSTM1	19q13.42	0.23	0.09	0.34	0.12	0.13	0.403	7.94	(A) TP53
DLG1	3q29	4.74	4.18	0.64	0.69	0.56	0.403	7.94	(A) TP53
PPP3R1	2p14	4.98	4.63	0.45	0.43	0.36	0.403	7.94	(A) TP53
FAM86HP	3q22.1	2.86	2.16	0.89	0.85	0.70	0.403	7.95	(A) TP53
BAG4	8p11.23	4.49	3.92	0.75	0.68	0.56	0.404	7.95	(A) TP53
CKS1BP6	Xp21.2	0.51	0.28	0.46	0.24	0.23	0.404	7.96	(A) TP53
GNB4	3q26.33	3.86	3.16	1.22	0.79	0.70	0.405	7.97	(A) TP53
ADAM1B	12q24.13	0.92	0.58	0.74	0.35	0.34	0.406	7.98	(A) TP53
SLC25A21	14q13.3	0.86	0.51	0.62	0.40	0.35	0.406	7.98	(A) TP53
HASPIN	17p13.2	3.35	2.76	0.76	0.72	0.59	0.407	7.99	(A) TP53
PSMB6	17p13.2	7.20	6.80	0.62	0.47	0.40	0.407	7.99	(A) TP53
LINC03060	7q33	0.71	0.42	0.53	0.33	0.29	0.407	7.99	(A) TP53
CAPSL	5p13.2	0.19	0.06	0.29	0.12	0.13	0.407	7.99	(A) TP53
UGT1A7	2q37.1	1.39	0.46	1.86	0.99	0.92	0.407	7.99	(A) TP53
ETAA1	2p14	3.30	2.85	0.59	0.55	0.45	0.408	7.99	(A) TP53
LINC01002	19p13.3	1.37	1.01	0.62	0.42	0.37	0.41	8.02	(A) TP53
ZNF839	14q32.31	1.97	1.62	0.47	0.42	0.35	0.41	8.02	(A) TP53
MIX23	3q21.1	4.74	4.28	0.65	0.55	0.46	0.41	8.02	(A) TP53
HSP90AB3P	4q22.1	3.39	2.85	0.73	0.64	0.53	0.41	8.02	(A) TP53
LINC01618	4q12	0.50	0.27	0.40	0.27	0.23	0.41	8.02	(A) TP53
BRF2	8p11.23	2.64	2.14	0.68	0.59	0.49	0.411	8.02	(A) TP53
SHC3	9q22.1	1.07	0.69	0.74	0.42	0.38	0.411	8.03	(A) TP53
WDR5B-DT	3q21.1	1.36	1.04	0.46	0.38	0.32	0.412	8.03	(A) TP53
ISCA1	9q21.33	4.75	4.33	0.56	0.51	0.42	0.412	8.03	(A) TP53
ATP6V1E1P1	1p34.2	0.59	0.39	0.36	0.22	0.20	0.413	8.04	(A) TP53
ZNF319	16q21	3.97	3.45	0.73	0.63	0.53	0.413	8.04	(A) TP53
RPL17P40	16p13.11	0.65	0.41	0.46	0.27	0.24	0.414	8.06	(A) TP53
LINC01143	2p13.3	0.33	0.10	0.59	0.19	0.23	0.415	8.07	(A) TP53
CCER1	12q21.33	0.02	0.00	0.06	0.01	0.02	0.415	8.07	(A) TP53
SYNGAP1	6p21.32	3.38	2.90	0.67	0.58	0.48	0.416	8.07	(A) TP53
PIGZ	3q29	3.31	2.71	0.89	0.71	0.60	0.416	8.07	(A) TP53
CCDC77	12p13.33	3.12	2.63	0.69	0.59	0.49	0.416	8.07	(A) TP53
COPB2	3q23	5.36	4.90	0.55	0.57	0.46	0.417	8.09	(A) TP53
EDC4	16q22.1	5.10	4.62	0.55	0.59	0.48	0.417	8.09	(A) TP53
INVS	9q31.1	3.35	2.88	0.61	0.58	0.47	0.418	8.09	(A) TP53
AKIRIN2P1	4q31.23	0.09	0.02	0.22	0.04	0.07	0.418	8.1	(A) TP53
SRSF12	6q15	1.07	0.66	0.73	0.46	0.41	0.418	8.1	(A) TP53
PHB1P3	1p32.1	0.41	0.27	0.27	0.16	0.14	0.419	8.1	(A) TP53
PAQR9	3q23	0.09	0.02	0.22	0.03	0.07	0.419	8.11	(A) TP53
MCF2L2	3q27.1	0.54	0.36	0.39	0.18	0.18	0.42	8.11	(A) TP53
PFKFB1	Xp11.21	0.75	0.53	0.35	0.25	0.22	0.42	8.11	(A) TP53
ODF2	9q34.11	4.56	4.09	0.56	0.58	0.47	0.42	8.11	(A) TP53
LRRC28	15q26.3	2.88	2.58	0.43	0.36	0.30	0.42	8.11	(A) TP53
CCDC102B	18q22.1	1.50	1.13	0.65	0.42	0.37	0.421	8.12	(A) TP53
SELENOI	2p23.3	5.36	4.77	0.74	0.72	0.59	0.422	8.13	(A) TP53
TMEM185A	Xq28	3.16	2.71	0.51	0.56	0.46	0.425	8.2	(A) TP53
ATP13A5-AS1	3q29	0.10	0.03	0.17	0.07	0.07	0.426	8.2	(A) TP53
LINC00885	3q29	1.64	0.76	1.55	1.00	0.88	0.426	8.21	(A) TP53
C8ORF82	8q24.3	5.24	4.79	0.66	0.52	0.44	0.428	8.24	(A) TP53
OTX2	14q22.3	0.23	0.02	0.67	0.05	0.21	0.429	8.25	(A) TP53
FN1	2q35	7.82	6.66	1.89	1.36	1.17	0.429	8.25	(A) TP53
RPL21P72	7p22.2	1.37	0.77	0.96	0.70	0.60	0.431	8.27	(A) TP53
TYMS	18p11.32	3.82	3.18	0.77	0.80	0.65	0.431	8.27	(A) TP53
RNU4-91P	3q26.31	0.22	0.03	0.54	0.12	0.19	0.432	8.28	(A) TP53
RNU4-89P	3q29	2.42	1.66	1.05	0.91	0.76	0.432	8.28	(A) TP53
USP11	Xp11.3	5.64	5.06	0.70	0.72	0.58	0.433	8.3	(A) TP53
SERTM1	13q13.3	0.18	0.00	0.57	0.01	0.18	0.433	8.3	(A) TP53
RNA5SP130	3p21.31	0.11	0.01	0.25	0.08	0.09	0.434	8.3	(A) TP53
SYNM	15q26.3	3.49	2.37	1.80	1.30	1.11	0.434	8.3	(A) TP53
RSU1	10p13	5.61	5.28	0.54	0.39	0.33	0.434	8.3	(A) TP53
CSGALNACT2-DT	10q11.21	0.96	0.67	0.39	0.35	0.29	0.434	8.3	(A) TP53
ZBTB38	3q23	4.62	4.05	0.79	0.70	0.58	0.434	8.3	(A) TP53
WDCP	2p23.3	3.34	2.93	0.58	0.50	0.41	0.435	8.3	(A) TP53
RPL23AP95	7q22.1	1.69	1.20	0.63	0.60	0.49	0.435	8.3	(A) TP53
KMT2E	7q22.3	5.40	4.91	0.67	0.59	0.49	0.436	8.3	(A) TP53
RND2	17q21.31	1.17	0.58	1.03	0.67	0.59	0.436	8.3	(A) TP53
SCD5	4q21.22	3.83	2.92	1.23	1.11	0.91	0.436	8.3	(A) TP53
MTR	1q43	3.89	3.36	0.70	0.64	0.53	0.436	8.3	(A) TP53
HMGA1P8	2p13.1	2.39	1.99	0.65	0.47	0.40	0.436	8.31	(A) TP53
DOC2A	16p11.2	0.92	0.45	0.76	0.54	0.46	0.439	8.35	(A) TP53
GAL	11q13.2	2.99	1.49	2.17	1.80	1.50	0.439	8.35	(A) TP53
TRMT12	8q24.13	4.10	3.40	0.64	0.89	0.70	0.439	8.35	(A) TP53
GUCY1B1	4q32.1	3.60	2.89	1.10	0.83	0.70	0.44	8.36	(A) TP53
THEMIS3P	18p11.22	0.14	0.02	0.38	0.04	0.12	0.44	8.36	(A) TP53
NKX2-6	8p21.2	0.17	0.02	0.49	0.06	0.16	0.442	8.39	(A) TP53
NIT2	3q12.2	3.94	3.51	0.58	0.53	0.44	0.442	8.39	(A) TP53
LINC01686	1q25.3	0.72	0.42	0.59	0.33	0.30	0.443	8.39	(A) TP53
FAM246C	22q11.21	0.46	0.24	0.46	0.23	0.22	0.443	8.39	(A) TP53
THAP10	15q23	2.85	2.30	0.61	0.68	0.55	0.443	8.39	(A) TP53
GSK3B-DT	3q13.33	1.59	1.19	0.55	0.49	0.40	0.443	8.39	(A) TP53
FAM169A	5q13.3	1.65	1.03	0.84	0.75	0.62	0.444	8.41	(A) TP53
NSL1	1q32.3	2.63	2.20	0.49	0.52	0.42	0.446	8.43	(A) TP53
DTL	1q32.3	4.49	3.73	0.89	0.94	0.76	0.446	8.43	(A) TP53
INSIG1-DT	7q36.3	1.76	1.29	0.80	0.56	0.48	0.446	8.43	(A) TP53
LUARIS	7p13	0.46	0.17	0.58	0.30	0.28	0.447	8.44	(A) TP53
CEP152	15q21.1	2.58	2.11	0.56	0.59	0.47	0.447	8.45	(A) TP53
CAND2	3p25.2	1.49	0.89	0.99	0.70	0.60	0.448	8.45	(A) TP53
SMARCA5-AS1	4q31.21	1.81	1.34	0.69	0.56	0.47	0.448	8.45	(A) TP53
ENOX2	Xq26.1	4.24	3.77	0.54	0.58	0.47	0.449	8.46	(A) TP53
LOH12CR2	12p13.2	1.12	0.82	0.55	0.33	0.29	0.449	8.46	(A) TP53
BAG5	14q32.33	5.31	4.94	0.53	0.45	0.37	0.45	8.48	(A) TP53
POU4F3	5q32	0.21	0.15	0.14	0.06	0.06	0.45	8.48	(A) TP53
IMP3P2	7q32.1	0.11	0.04	0.18	0.07	0.07	0.452	8.5	(A) TP53
ACVR1C	2q24.1	1.78	1.14	0.88	0.76	0.63	0.452	8.5	(A) TP53
PPP2R5E	14q23.2	4.76	4.37	0.51	0.49	0.40	0.455	8.55	(A) TP53
CBLB	3q13.11	3.77	3.18	0.71	0.72	0.58	0.456	8.58	(A) TP53
HSP90AB7P	10p14	0.13	0.05	0.25	0.04	0.08	0.458	8.59	(A) TP53
TIAM1-AS1	21q22.11	1.30	0.75	1.08	0.61	0.55	0.458	8.59	(A) TP53
OPHN1	Xq12	2.67	2.19	0.65	0.60	0.49	0.458	8.59	(A) TP53
ODC1	2p25.1	7.99	7.04	1.45	1.14	0.96	0.46	8.63	(A) TP53
GPR156	3q13.33	0.70	0.28	0.80	0.47	0.42	0.461	8.64	(A) TP53
SPOCK1	5q31.2	2.91	1.93	1.67	1.13	0.98	0.461	8.64	(A) TP53
GUCA1A	6p21.1	0.06	0.02	0.11	0.03	0.04	0.462	8.65	(A) TP53
ZNF114	19q13.33	1.59	0.78	1.24	0.97	0.81	0.463	8.66	(A) TP53
SAP30-DT	4q34.1	0.60	0.41	0.39	0.20	0.19	0.465	8.69	(A) TP53
ZXDC	3q21.3	4.37	3.88	0.63	0.61	0.49	0.465	8.69	(A) TP53
PDXP	22q13.1	1.72	1.28	0.63	0.54	0.45	0.465	8.69	(A) TP53
PHTF2	7q11.23-q21.11	3.65	3.11	0.74	0.65	0.54	0.466	8.69	(A) TP53
HIF1A-AS1	14q23.2	0.49	0.27	0.41	0.25	0.22	0.466	8.69	(A) TP53
LRRC37BP1	17q11.2	2.17	1.78	0.54	0.47	0.39	0.466	8.69	(A) TP53
[truncated: 34,886 more rows]
